# Supplementary material for: GPCR activation mechanisms across classes and macro/microscales
Source: Nat Struct Mol Biol. 2021 Nov 10;28(11):879–88. doi: 10.1038/s41594-021-00674-7 (PMC8580822; doi:10.1038/s41594-021-00674-7)
Supplement: Supplementary file 4 — GPCR structure annotation to define activation states and representative templates. Excel file containing annotation of all 510 GPCR structures from the Protein Data Bank65. These are all class A and B1 GPCR structures released before 1 November 2020, and all class C and F GPCR structures released by July 2021 (due to the relatively few templates, the two latter classes were updated during manuscript revision). For the two GABAB1–2 heterodimer structures (PDB: 7C7Q and 7C7S), two additional artificial structures (PDB: YZ01 and YZ02, respectively) were used herein to separate the GABAB1 monomer from the GABAB12 monomer. Representative structures of each GPCR and inactive or active state were selected by applying comprehensive filter criteria spanning completeness of receptor and G protein (≥86% and ≥43% of generic residue positions, respectively), sequence identity >90% to human, resolution ≤4.0 Å, degree active (≤20% and ≥90% for inactive and active structures, respectively) and consistent ligand modality and state (inverse agonist/antagonist inactive and agonist active). A continuous annotation is provided in the GPCRdb structure browser (http://review.gpcrdb.org/structure) and the structure comparison webserver (Extended Data Fig. 1). [file 41594_2021_674_MOESM4_ESM.xlsx]

## Sheet: AnnotationAndRepresentative
Class -Repr -Use -State	UniProt -Repr -Use -State	PDB	Cl	RecFam	UniProt	IUPHAR	Repr	Use	% of seq [>=83]	Species	Seq Id to human (%) [>90]	Method	Res [<=3.6]	State [Inactive / Active]	Degree Active [<=20/ >=90]	TM6 tilt	SP Fam	SP Sub	Note	%of seq [>=43]	Fusion	Antibody	Ligand	Modality	State-ligand modality agreement [Yes]	Note	GPCRdbPDB for monomer		296	173	40	1	510	<= Inactive, active, intermediate, other and all structures
AReprYesActive	ACM1ReprYesActive	6OIJ	A	Acetylcholine (muscarinic)	ACM1	M1	Repr	Yes	94	Human	100	cryo-EM	3.3	Active	100	66	Gq/11	α11		63	-	Antibody fragment	Iperoxo	Agonist	Yes
AReprYesActive	ACM2ReprYesActive	6OIK	A	Acetylcholine (muscarinic)	ACM2	M2	Repr	Yes	90	Human	100	cryo-EM	3.6	Active	100	61	Gi/o	αo		61	-	-	2CU	PAM	Yes
AReprYesActive	AA1RReprYesActive	6D9H	A	Adenosine	AA1R	A1	Repr	Yes	91	Human	100	cryo-EM	3.6	Active	100	67	Gi/o	αi2		59	-	-	adenosine	Agonist	Yes
AReprYesActive	AA2ARReprYesActive	5G53	A	Adenosine	AA2AR	A2A	Repr	Yes	90	Human	100	X-ray	3.4	Active	100	70	Gs	αs	Engineered G protein	50	-	-	NECA	Agonist	Yes
AReprYesActive	ADA2BReprYesActive	6K41	A	Adrenoceptors	ADA2B	α2B	Repr	Yes	89	Human	100	cryo-EM	2.9	Active	100	79	Gi/o	αo		60	T4-Lysozyme	scFv	Dexmedetomidine	Agonist	Yes
AReprYesActive	ADRB2ReprYesActive	3SN6	A	Adrenoceptors	ADRB2	β2	Repr	Yes	97	Human	100	X-ray	3.2	Active	100	72	Gs	αs		89	T4-Lysozyme	Antibody	BI-167107	Agonist	Yes
AReprYesActive	CNR1ReprYesActive	6N4B	A	Cannabinoid	CNR1	CB1	Repr	Yes	92	Human	100	cryo-EM	3	Active	100	70	Gi/o	αi1		62	-	scFv16	Fub-mdmb	Agonist	Yes
AReprYesActive	CNR2ReprYesActive	6KPF	A	Cannabinoid	CNR2	CB2	Repr	Yes	91	Human	100	cryo-EM	2.9	Active	100	55	Gi/o	αi1		62	-	scFv16	(6Ar,9R,10aR)-9-(hyd..	Agonist	Yes
AReprYesActive	CCR6ReprYesActive	6WWZ	A	Chemokine	CCR6	CCR6	Repr	Yes	96	Human	100	cryo-EM	3.3	Active	100	76	Gi/o	αo		59	-	scFv16	CCL20	Agonist	Yes
AReprYesActive	CXCR2ReprYesActive	6LFO	A	Chemokine	CXCR2	CXCR2	Repr	Yes	95	Human	100	cryo-EM	3.4	Active	100	63	Gi/o	αi1		65	-	scFv16	Interleukin-8	Agonist	Yes
AReprYesActive	FPR2ReprYesActive	6OMM	A	Formylpeptide	FPR2	FPR2/ALX	Repr	Yes	98	Human	100	cryo-EM	3.2	Active	100	68	Gi/o	αi1		61	-	-	WKYMVX	Agonist	Yes
AReprYesActive	NTR1ReprYesActive	6OS9	A	Neurotensin	NTR1	NTS1	Repr	Yes	91	Human	100	cryo-EM	3	Active	100	50	Gi/o	αi1		62	-	scFv16	JMV449	Agonist	Yes
AReprYesActive	OPRMReprYesActive	6DDE	A	Opioid	OPRM	μ	Repr	Yes	89	Mouse	98	cryo-EM	3.5	Active	100	58	Gi/o	αi1		61	-	Antibody	DAMGO	Agonist	Yes
AReprNoActive	5HT1BReprNoActive	6G79	A	5-Hydroxytryptamine	5HT1B	5-HT1B	Repr	No	95	Human	100	cryo-EM	3.8	Active	100	70	Gi/o	αo		59	-	-	Donitriptan	Agonist	Yes
AReprNoActive	5HT2AReprNoActive	6WHA	A	5-Hydroxytryptamine	5HT2A	5-HT2A	Repr	No	80	Human	100	cryo-EM	3.4	Active	100	74	Gq/11	αq	Gq-Gi2 chimera	59	BRIL	scFv16	25-CN-NBOH	Agonist	Yes	Misses H8.
AReprNoActive	5HT2CReprNoActive	6BQG	A	5-Hydroxytryptamine	5HT2C	5-HT2C	Repr	No	92	Human	100	X-ray	3	Active	86	64					BRIL	-	Ergotamine	Agonist	Yes	Not G protein bound but forced into an active-like conformation by BRIL.
AReprNoActive	GPR52ReprNoActive	6LI3	A	A orphans	GPR52	GPR52	Repr	No	92	Human	100	cryo-EM	3.3	Active	100	61	Gs	αs	Mini-Gs	61	-	Nanobody-35	Apo (no ligand)	Apo (no ligand)	No
AReprNoActive	ADRB1ReprNoActive	7JJO	A	Adrenoceptors	ADRB1	β1	Repr	No	92	Wild turkey	80	cryo-EM	2.6	Active	100	75	Gs	αs		51	-	Nanobody-35	Isoprenaline	Agonist	Yes
AReprNoActive	AGTR1ReprNoActive	6OS0	A	Angiotensin	AGTR1	AT1	Repr	No	92	Human	100	X-ray	2.9	Active	90	77					BRIL	Nanobody Nb.AT110i1	Angiotensinogen	Agonist	Yes
AReprNoActive	AGTR1ReprNoActive	6DO1	A	Angiotensin	AGTR1	AT1	Repr	No	94	Human	100	X-ray	2.9	Active	90	79					BRIL	Nanobody Nb.AT110i1	(Sar1,Ile8)-Angioten..	Agonist	Yes
AReprNoActive	AGTR2ReprNoActive	6JOD	A	Angiotensin	AGTR2	AT2	Repr	No	96	Human	100	X-ray	3.2	Active	97	54					BRIL	Heavy chain of 4A03..	angiotensin II	Agonist	Yes	Not G protein bound but forced into an active-like conformation by BRIL.
AReprNoActive	GPBARReprNoActive	7CFN	A	Bile acid	GPBAR	GPBA	Repr	No	93	Human	100	cryo-EM	3	Active	100	95	Gs	αs		59	-	Nanobody-35	INT-777	Agonist & PAM	Yes	X.50 residue in TM5 shifted by 1 position and by 1 whole turn for TM6 thereby complicating proper comparison to other structures.
AReprNoActive	DRD2ReprNoActive	6VMS	A	Dopamine	DRD2	D2	Repr	No	90	Human	100	cryo-EM	3.8	Active	100	65	Gi/o	αi1		64	T4-Lysozyme	scFv16	Bromocriptine	Agonist	Yes	Class A has many other active receptors with higher resolution.
AReprNoActive	OPRDReprNoActive	6PT2	A	Opioid	OPRD	δ	Repr	No	95	Human	100	X-ray	2.8	Active	79	48					BRIL	-	KGCHM07	Agonist	Yes
AReprNoActive	OPRKReprNoActive	6B73	A	Opioid	OPRK	κ	Repr	No	90	Human	100	X-ray	3.1	Active	97	63					BRIL	Nanobody	MP1104	Agonist	Yes	Not G protein bound but forced into an active-like conformation by BRIL.
AReprNoActive	OPSDReprNoActive	5W0P	A	Opsins	OPSD	Rhodopsin	Repr	No	99	Human	100	X-ray	3	Active	97	66	Arrestin	S-arrestin		87	T4-Lysozyme	-	Apo (no ligand)	Apo (no ligand)	No	Rhodopsin is not used, as it has an atypical activation in which the ligand is covalently bound and changes conformation upon capturing a photon of light.
AReprNoActive	PE2R3ReprNoActive	6M9T	A	Prostanoid	PE2R3	EP3	Repr	No	85	Human	100	X-ray	2.5	Active	96	51					T4-Lysozyme	-	Misoprostol-FA	Agonist	Yes	An expression tag in H8 position 8x50 disturbs the conformation of both H8 and TM7.
AReprNoActive	US28ReprNoActive	4XT1	A	Unclassified	US28	US28	Repr	No	96	strain AD169	0	X-ray	2.9	Active	97	56					-	Nanobody	Fractalkine	Inverse agonist	No
AActive	5HT2BActive	5TUD	A	5-Hydroxytryptamine	5HT2B	5-HT2B			93	Human	100	X-ray	3	Active	86	63					BRIL	Antibody	Ergotamine	Agonist
AActive	ACM2Active	4MQS	A	Acetylcholine (muscarinic)	ACM2	M2			95	Human	100	X-ray	3.5	Active	100	65					-	Nanobody	Iperoxo	Agonist
AActive	ACM2Active	4MQT	A	Acetylcholine (muscarinic)	ACM2	M2			95	Human	100	X-ray	3.7	Active	100	64					-	Nanobody	Iperoxo	Agonist
AActive	ACM2Active	6U1N	A	Acetylcholine (muscarinic)	ACM2	M2			88	Human	100	cryo-EM	4	Active	92	66	Arrestin	Beta-arrestin-1		96	-	Fab30 light chain F..	2CU	Agonist
AActive	AA2ARActive	5WF5	A	Adenosine	AA2AR	A2A			89	Human	100	X-ray	2.6	Active	79	43					T4-Lysozyme	-	UK-432097	Agonist
AActive	AA2ARActive	4UG2	A	Adenosine	AA2AR	A2A			94	Human	100	X-ray	2.6	Active	79	40					-	-	CGS-21680	Agonist
AActive	AA2ARActive	2YDV	A	Adenosine	AA2AR	A2A			96	Human	100	X-ray	2.6	Active	79	39					-	-	NECA	Agonist
AActive	AA2ARActive	4UHR	A	Adenosine	AA2AR	A2A			97	Human	100	X-ray	2.6	Active	79	40					-	-	CGS-21680	Agonist
AActive	AA2ARActive	3QAK	A	Adenosine	AA2AR	A2A			90	Human	100	X-ray	2.7	Active	79	43					T4-Lysozyme	-	UK-432097	Agonist
AActive	AA2ARActive	5WF6	A	Adenosine	AA2AR	A2A			89	Human	100	X-ray	2.9	Active	79	43					T4-Lysozyme	-	UK-432097	Agonist
AActive	AA2ARActive	2YDO	A	Adenosine	AA2AR	A2A			95	Human	100	X-ray	3	Active	79	38					-	-	adenosine	Agonist
AActive	AA2ARActive	6GDG	A	Adenosine	AA2AR	A2A			88	Human	100	cryo-EM	4.1	Active	100	65	Gs	αs		57	TrxA	Nanobody	NECA	Agonist
AActive	ADA2BActive	6K42	A	Adrenoceptors	ADA2B	α2B			90	Human	100	cryo-EM	4.1	Active	100	84	Gi/o	αi1		62	T4-Lysozyme	scFv	Dexmedetomidine	Agonist
AActive	ADRB1Active	6H7N	A	Adrenoceptors	ADRB1	β1			94	Wild turkey	80	X-ray	2.5	Active	100	71					Thioredoxin 1	Camelid antibody fra..	Xamoterol	Agonist	Yes
AActive	ADRB1Active	6IBL	A	Adrenoceptors	ADRB1	β1			92	Wild turkey	80	X-ray	2.7	Active	100	71					Thioredoxin 1	Carmelid antibody f..	Formoterol	Agonist
AActive	ADRB1Active	6H7L	A	Adrenoceptors	ADRB1	β1			94	Wild turkey	80	X-ray	2.7	Active	100	70					Thioredoxin 1	Camelid antibody fra..	Dobutamine	Agonist
AActive	ADRB1Active	6H7O	A	Adrenoceptors	ADRB1	β1			94	Wild turkey	80	X-ray	2.8	Active	100	69					Thioredoxin 1	Camelid antibody fra..	(S)-Cyanopindolol	Agonist
AActive	ADRB1Active	6H7J	A	Adrenoceptors	ADRB1	β1			94	Wild turkey	80	X-ray	2.8	Active	100	70					Thioredoxin 1	Camelid antibody fra..	Isoprenaline	Agonist
AActive	ADRB1Active	6H7M	A	Adrenoceptors	ADRB1	β1			94	Wild turkey	80	X-ray	2.8	Active	100	71					Thioredoxin 1	Camelid antibody fra..	Salbutamol	Agonist
AActive	ADRB1Active	6TKO	A	Adrenoceptors	ADRB1	β1			91	Wild turkey	80	cryo-EM	3.3	Active	100	64	Arrestin	Beta-arrestin-1		78	-	Fab30 heavy chain F..	Formoterol	Agonist
AActive	ADRB2Active	4LDE	A	Adrenoceptors	ADRB2	β2			92	Human	100	X-ray	2.8	Active	100	64					T4-Lysozyme	Nanobody	BI-167107	Agonist
AActive	ADRB2Active	6MXT	A	Adrenoceptors	ADRB2	β2			94	Human	100	X-ray	3	Active	100	66					T4-Lysozyme	Nanobody 71	Salmeterol	Agonist
AActive	ADRB2Active	4LDL	A	Adrenoceptors	ADRB2	β2			92	Human	100	X-ray	3.1	Active	100	67					T4-Lysozyme	Nanobody	Hydroxybenzylisoprot..	Agonist
AActive	ADRB2Active	6N48	A	Adrenoceptors	ADRB2	β2			91	Human	100	X-ray	3.2	Active	100	67					T4-Lysozyme	Camelid Antibody Fr..	BI-167107	Agonist
AActive	ADRB2Active	4LDO	A	Adrenoceptors	ADRB2	β2			92	Human	100	X-ray	3.2	Active	100	67					T4-Lysozyme	Nanobody	Epinephrine	Agonist
AActive	ADRB2Active	4QKX	A	Adrenoceptors	ADRB2	β2			92	Human	100	X-ray	3.3	Active	100	67					T4-Lysozyme	Nanobody	Q27453560	Agonist
AActive	ADRB2Active	3P0G	A	Adrenoceptors	ADRB2	β2			93	Human	100	X-ray	3.5	Active	100	66					T4-Lysozyme	Nanobody	BI-167107	Agonist
AActive	ADRB2Active	6E67	A	Adrenoceptors	ADRB2	β2			89	Human	100	X-ray	3.7	Active	100	70	Gs	αs	Fused partial Gs	4	T4-Lysozyme	-	BI-167107	Agonist
AActive	ADRB2Active	7BZ2	A	Adrenoceptors	ADRB2	β2			89	Human	100	cryo-EM	3.8	Active	100	75	Gs	αs		50	-	Nanobody-35	Formoterol	Agonist	Yes
AActive	ADRB2Active	6NI3	A	Adrenoceptors	ADRB2	β2			94	Human	100	cryo-EM	3.8	Active	100	77	Gs	αs		59	-	Nanobody-35	BI-167107	Agonist
AActive	AGTR1Active	6OS2	A	Angiotensin	AGTR1	AT1			93	Human	100	X-ray	2.7	Active	90	79					BRIL	Nanobody Nb.AT110i1..	TRV026	Agonist
AActive	AGTR1Active	6OS1	A	Angiotensin	AGTR1	AT1			93	Human	100	X-ray	2.8	Active	90	79					BRIL	Nanobody Nb.AT110i1..	TRV023	Agonist
AActive	AGTR2Active	5UNG	A	Angiotensin	AGTR2	AT2			95	Human	100	X-ray	2.8	Active	97	62					BRIL	-	N-Benzyl-N-[2-ethyl-..	Antagonist
AActive	AGTR2Active	5UNF	A	Angiotensin	AGTR2	AT2			95	Human	100	X-ray	2.8	Active	97	64					BRIL	-	N-Benzyl-N-[2-ethyl-..	Antagonist
AActive	AGTR2Active	5UNH	A	Angiotensin	AGTR2	AT2			93	Human	100	X-ray	2.9	Active	97	65					BRIL	-	N-[(Furan-2-Yl)methy..	Antagonist
AActive	AGTR2Active	5XJM	A	Angiotensin	AGTR2	AT2			91	Human	100	X-ray	3.2	Active	97	61					BRIL	Fab	(Sar1,Ile8)-Angionte..	Agonist
AActive	AGTR2Active	7C6A	A	Angiotensin	AGTR2	AT2			90	Human	100	X-ray	3.4	Active	97	61					BRIL	IgG heavy chain Ig..	(Sar1,Ile8)-Angioten..	Agonist
AActive	GPBARActive	7CFM	A	Bile acid	GPBAR	GPBA			89	Human	100	cryo-EM	3	Active	100	100	Gs	αs		58	-	Nanobody-35	P395	Agonist
AActive	GPBARActive	7BW0	A	Bile acid	GPBAR	GPBA			89	Human	100	cryo-EM	3.9	Active	100	85	Gs	αs		56	BRIL	Nanobody-35	-	-
AActive	CNR1Active	5XRA	A	Cannabinoid	CNR1	CB1			91	Human	100	X-ray	2.8	Active	98	59					Flavodoxin	-	AM11542	Agonist
AActive	CNR1Active	5XR8	A	Cannabinoid	CNR1	CB1			91	Human	100	X-ray	3	Active	98	57					Flavodoxin	-	(6Ar,9R,10aR)-9-(hyd..	Agonist
AActive	CNR1Active	6KPG	A	Cannabinoid	CNR1	CB1			91	Human	100	cryo-EM	3	Active	100	61	Gi/o	αi1		64	-	scFv16	(6Ar,9R,10aR)-9-(hyd..	Agonist
AActive	CNR2Active	6PT0	A	Cannabinoid	CNR2	CB2			100	Human	100	cryo-EM	3.2	Active	100	58	Gi/o	αi1		100	-	scFv16	Win 55212-2	Agonist
AActive	CXCR2Active	6LFM	A	Chemokine	CXCR2	CXCR2			95	Human	100	cryo-EM	3.5	Active	100	63	Gi/o	αi1		65	-	scFv16	Interleukin-8	Agonist
AActive	FPR2Active	6LW5	A	Formylpeptide	FPR2	FPR2/ALX			95	Human	100	X-ray	2.8	Active	97	0					BRIL	-	WKYMVm	Agonist
AActive	NTR1Active	4XES	A	Neurotensin	NTR1	NTS1			94	Rat	93	X-ray	2.6	Active	96	46					T4-Lysozyme	-	neurotensin	Agonist
AActive	NTR1Active	4GRV	A	Neurotensin	NTR1	NTS1			79	Rat	93	X-ray	2.8	Active	96	57					T4-Lysozyme	-	Neurotensin (8-13)	Agonist
AActive	NTR1Active	4XEE	A	Neurotensin	NTR1	NTS1			93	Rat	93	X-ray	2.9	Active	96	46					T4-Lysozyme	-	neurotensin	Agonist
AActive	NTR1Active	6OSA	A	Neurotensin	NTR1	NTS1			99	Human	100	cryo-EM	3	Active	100	48	Gi/o	αi1	Non-canonical confor...	62	-	-	JMV449	Agonist
AActive	NTR1Active	5T04	A	Neurotensin	NTR1	NTS1			86	Rat	93	X-ray	3.3	Active	96	56					T4-Lysozyme	-	neurotensin	Agonist
AActive	NTR1Active	6UP7	A	Neurotensin	NTR1	NTS1			96	Human	100	cryo-EM	4.2	Active	96	58	Arrestin	Beta-arrestin-1		83	-	Unidentified peptide	ARG-ARG-PRO-TYR-ILE-..	Agonist
AActive	NTR1Active	6PWC	A	Neurotensin	NTR1	NTS1			97	Human	100	cryo-EM	4.9	Active	83	64	Arrestin	Beta-arrestin-1		94	-	Fab30 heavy chain F..	neurotensin	Agonist
AActive	OPRDActive	6PT3	A	Opioid	OPRD	δ			95	Human	100	X-ray	3.3	Active	79	46					BRIL	-	DPI-287	Agonist
AActive	OPRMActive	5C1M	A	Opioid	OPRM	μ			91	Mouse	98	X-ray	2.1	Active	97	67					-	Antibody	GTPL9363	Agonist
AActive	OPRMActive	6DDF	A	Opioid	OPRM	μ			89	Mouse	98	cryo-EM	3.5	Active	100	57	Gi/o	αi1		61	-	-	DAMGO	Agonist
AActive	OPSDActive	5DYS	A	Opsins	OPSD	Rhodopsin			96	Bovine	94	X-ray	2.3	Active	97	64					-	-	Retinal (11-cis)	Agonist
AActive	OPSDActive	4X1H	A	Opsins	OPSD	Rhodopsin			100	Bovine	94	X-ray	2.3	Active	97	65	Gi/o	αt1	Only H5	3	-	-	B-Nonylglucoside	unknown
AActive	OPSDActive	6FK6	A	Opsins	OPSD	Rhodopsin			95	Bovine	94	X-ray	2.4	Active	97	65					-	-	(2~{S})-2-(4-chlorop..	Agonist
AActive	OPSDActive	6FKD	A	Opsins	OPSD	Rhodopsin			93	Bovine	94	X-ray	2.5	Active	97	65					-	-	5-chloranyl-2-(2-oxi..	Agonist
AActive	OPSDActive	6FKC	A	Opsins	OPSD	Rhodopsin			93	Bovine	94	X-ray	2.5	Active	97	64					-	-	3-[1'-[(2~{S})-2-(4-..	Agonist
AActive	OPSDActive	6FK7	A	Opsins	OPSD	Rhodopsin			93	Bovine	94	X-ray	2.6	Active	97	65					-	-	(2~{R},3~{R})-2-(4-c..	Agonist
AActive	OPSDActive	6FK9	A	Opsins	OPSD	Rhodopsin			95	Bovine	94	X-ray	2.6	Active	97	64					-	-	(2~{S})-3-methyl-2-p..	Agonist
AActive	OPSDActive	4J4Q	A	Opsins	OPSD	Rhodopsin			96	Bovine	94	X-ray	2.6	Active	97	64	Gi/o	αt1	Only H5	3	-	-	B-Octylglucoside	unknown
AActive	OPSDActive	6FKA	A	Opsins	OPSD	Rhodopsin			95	Bovine	94	X-ray	2.7	Active	97	65					-	-	(2~{S})-2-(3,4-dichl..	Agonist
AActive	OPSDActive	5TE3	A	Opsins	OPSD	Rhodopsin			96	Bovine	94	X-ray	2.7	Active	97	64					-	-	B-Octylglucoside	unknown
AActive	OPSDActive	6NWE	A	Opsins	OPSD	Rhodopsin			97	Bovine	94	X-ray	2.7	Active	97	64	Gi/o	αt1	Only H5	3	-	-	B-Octylglucoside	unknown
AActive	OPSDActive	4PXF	A	Opsins	OPSD	Rhodopsin			100	Bovine	94	X-ray	2.8	Active	97	65	Arrestin	S-arrestin	Fragment	3	-	-	B-Octylglucoside	unknown
AActive	OPSDActive	5EN0	A	Opsins	OPSD	Rhodopsin			96	Bovine	94	X-ray	2.8	Active	97	65	Gi/o	αt3	Only H5	3	-	-	Retinal (11-cis)	Agonist
AActive	OPSDActive	3PQR	A	Opsins	OPSD	Rhodopsin			96	Bovine	94	X-ray	2.8	Active	97	64	Gi/o	αt1	Only H5	3	-	-	Retinal (11-cis)	Agonist
AActive	OPSDActive	6FK8	A	Opsins	OPSD	Rhodopsin			93	Bovine	94	X-ray	2.9	Active	97	63					-	-	(2~{R},3~{S})-3-azan..	Agonist
AActive	OPSDActive	3CAP	A	Opsins	OPSD	Rhodopsin			100	Bovine	94	X-ray	2.9	Active	97	64					-	-	Apo (no ligand)	Apo (no ligand)
AActive	OPSDActive	6PGS	A	Opsins	OPSD	Rhodopsin			96	Bovine	94	X-ray	2.9	Active	97	65	Gi/o	αt1	Only H5	3	-	-	Geraniol	unknown
AActive	OPSDActive	6PH7	A	Opsins	OPSD	Rhodopsin			96	Bovine	94	X-ray	2.9	Active	97	65	Gi/o	αt1	Only H5	3	-	-	Nerol	unknown
AActive	OPSDActive	4BEY	A	Opsins	OPSD	Rhodopsin			100	Bovine	94	X-ray	2.9	Active	97	64	Gi/o	αt1	Only H5	3	-	-	Apo (no ligand)	Apo (no ligand)
AActive	OPSDActive	6FKB	A	Opsins	OPSD	Rhodopsin			95	Bovine	94	X-ray	3	Active	97	65					-	-	2-(4-chlorophenyl)-1..	Agonist
AActive	OPSDActive	3PXO	A	Opsins	OPSD	Rhodopsin			100	Bovine	94	X-ray	3	Active	97	63					-	-	Retinal (11-cis)	Agonist
AActive	OPSDActive	2X72	A	Opsins	OPSD	Rhodopsin			96	Bovine	94	X-ray	3	Active	97	65	Gi/o	αt1	Only H5	3	-	-	Retinal (11-cis)	Agonist
AActive	OPSDActive	6FUF	A	Opsins	OPSD	Rhodopsin			91	Bovine	94	X-ray	3.1	Active	100	64	Gi/o	αo	Mini-Go	51	-	-	Retinal (11-cis)	Agonist
AActive	OPSDActive	6PEL	A	Opsins	OPSD	Rhodopsin			96	Bovine	94	X-ray	3.2	Active	97	65	Gi/o	αt1	Only H5	3	-	-	Citronellol	unknown
AActive	OPSDActive	5WKT	A	Opsins	OPSD	Rhodopsin			95	Bovine	94	X-ray	3.2	Active	97	66	Gi/o	αt1	Only H5	3	-	-	B-Octylglucoside	unknown
AActive	OPSDActive	3DQB	A	Opsins	OPSD	Rhodopsin			96	Bovine	94	X-ray	3.2	Active	97	63	Gi/o	αt1	Only H5	3	-	-	Apo (no ligand)	Apo (no ligand)
AActive	OPSDActive	4BEZ	A	Opsins	OPSD	Rhodopsin			100	Bovine	94	X-ray	3.3	Active	97	63					-	-	Apo (no ligand)	Apo (no ligand)
AActive	OPSDActive	4ZWJ	A	Opsins	OPSD	Rhodopsin			99	Human	100	X-ray	3.3	Active	97	68	Arrestin	S-arrestin		86	T4-Lysozyme	-	Apo (no ligand)	Apo (no ligand)
AActive	OPSDActive	4A4M	A	Opsins	OPSD	Rhodopsin			96	Bovine	94	X-ray	3.3	Active	97	63	Gi/o	αt3	Only H5	3	-	-	Retinal (11-cis)	Agonist
AActive	OPSDActive	6OYA	A	Opsins	OPSD	Rhodopsin			93	Bovine	94	cryo-EM	3.3	Active	100	66	Gi/o	αt1		59	-	Camelid antibody VHH..	Retinal (11-cis)	Agonist
AActive	OPSDActive	6OY9	A	Opsins	OPSD	Rhodopsin			91	Bovine	94	cryo-EM	3.9	Active	100	69	Gi/o	αt1		64	-	-	Retinal (11-cis)	Agonist
AActive	OPSDActive	6QNO	A	Opsins	OPSD	Rhodopsin			95	Bovine	94	cryo-EM	4.4	Active	100	67	Gi/o	αi1		60	-	Fab antibody fragmen..	Retinal (11-cis)	Agonist
AActive	OPSDActive	6CMO	A	Opsins	OPSD	Rhodopsin			96	Human	100	cryo-EM	4.5	Active	74	80	Gi/o	αi1		100	BRIL	Fab	Apo (no ligand)	Apo (no ligand)
AActive	OPSDActive	5DGY	A	Opsins	OPSD	Rhodopsin			99	Human	100	X-ray	7.7	Active	97	68	Arrestin	S-arrestin		86	T4-Lysozyme	-	Apo (no ligand)	Apo (no ligand)
AActive	PE2R3Active	6AK3	A	Prostanoid	PE2R3	EP3			86	Human	100	X-ray	2.9	Active	96	58					BRIL	-	Dinoprostone	Agonist
AActive	Q80KM9Active	5WB2	A	Unclassified	Q80KM9	US28			96	strain AD169	0	X-ray	3.5	Active	97	57					-	Nanobody	CX3CL1	Agonist
AActive	Q80KM9Active	5WB1	A	Unclassified	Q80KM9	US28			98	strain AD169	0	X-ray	3.5	Active	97	57					-	Nanobody	-	-
AActive	US28Active	4XT3	A	Unclassified	US28	US28			90	strain AD169	0	X-ray	3.8	Active	97	56					-	-	Fractalkine	Inverse agonist
AReprYesInactive	5HT2AReprYesInactive	6A94	A	5-Hydroxytryptamine	5HT2A	5-HT2A	Repr	Yes	93	Human	100	X-ray	2.9	Inactive	1	16					BRIL	-	Zotepine	Antagonist	Yes
AReprYesInactive	5HT2CReprYesInactive	6BQH	A	5-Hydroxytryptamine	5HT2C	5-HT2C	Repr	Yes	92	Human	100	X-ray	2.7	Inactive	1	22					BRIL	-	Ritanserin	Inverse agonist	Yes
AReprYesInactive	ACM1ReprYesInactive	5CXV	A	Acetylcholine (muscarinic)	ACM1	M1	Repr	Yes	94	Human	100	X-ray	2.7	Inactive	4	14					T4-Lysozyme	-	Tiotropium	Antagonist	Yes
AReprYesInactive	ACM2ReprYesInactive	5ZKC	A	Acetylcholine (muscarinic)	ACM2	M2	Repr	Yes	94	Human	100	X-ray	2.3	Inactive	4	16					-	-	N-methyl scopolamine	Antagonist	Yes
AReprYesInactive	ACM3ReprYesInactive	4U15	A	Acetylcholine (muscarinic)	ACM3	M3	Repr	Yes	94	Rat	97	X-ray	2.8	Inactive	4	24					T4-Lysozyme	-	Tiotropium	Antagonist	Yes
AReprYesInactive	ACM4ReprYesInactive	5DSG	A	Acetylcholine (muscarinic)	ACM4	M4	Repr	Yes	92	Human	100	X-ray	2.6	Inactive	4	12					T4-Lysozyme	-	Tiotropium	Antagonist	Yes
AReprYesInactive	ACM5ReprYesInactive	6OL9	A	Acetylcholine (muscarinic)	ACM5	M5	Repr	Yes	96	Human	100	X-ray	2.5	Inactive	4	16					T4-Lysozyme	-	Tiotropium	Inverse agonist	Yes
AReprYesInactive	AA1RReprYesInactive	5UEN	A	Adenosine	AA1R	A1	Repr	Yes	93	Human	100	X-ray	3.2	Inactive	0	13					BRIL	-	DU172	Antagonist	Yes
AReprYesInactive	AA2ARReprYesInactive	5NM4	A	Adenosine	AA2AR	A2A	Repr	Yes	94	Human	100	X-ray	1.7	Inactive	0	12					BRIL	-	ZM241385	Antagonist	Yes
AReprYesInactive	ADA2CReprYesInactive	6KUW	A	Adrenoceptors	ADA2C	α2C	Repr	Yes	95	Human	100	X-ray	2.8	Inactive	1	11					GlgA glycogen synthase	-	(8Ar,12aS,13aR)-12-e..	Antagonist	Yes
AReprYesInactive	ADRB2ReprYesInactive	2RH1	A	Adrenoceptors	ADRB2	β2	Repr	Yes	90	Human	100	X-ray	2.4	Inactive	0	11					T4-Lysozyme	-	Carazolol	Inverse agonist	Yes
AReprYesInactive	AGTR1ReprYesInactive	4ZUD	A	Angiotensin	AGTR1	AT1	Repr	Yes	87	Human	100	X-ray	2.8	Inactive	7	5					BRIL	-	Olmesartan	Inverse agonist	Yes	H8 is missing, but the integrity of the TM1-7 is preserved.
AReprYesInactive	CNR2ReprYesInactive	5ZTY	A	Cannabinoid	CNR2	CB2	Repr	Yes	98	Human	100	X-ray	2.8	Inactive	6	7					T4-Lysozyme	-	AM10257	Antagonist	Yes
AReprYesInactive	CXCR2ReprYesInactive	6LFL	A	Chemokine	CXCR2	CXCR2	Repr	Yes	93	Human	100	X-ray	3.2	Inactive	8	13					GIgA glycogen synthase	-	4-[[3,4-Dioxo-2-[[(1..	NAM	Yes	Allosteric ligand in G protein site. ICL3 fusion.
AReprYesInactive	C5AR1ReprYesInactive	6C1R	A	Complement peptide	C5AR1	C5a1	Repr	Yes	96	Human	100	X-ray	2.2	Inactive	10	2					BRIL	-	Avacopan	NAM	Yes	H8 has a reversed direction inwards and goes further into the TM bundle. TM1 top pulled inwards the 7TM bundle due to a N-terminal fusion.
AReprYesInactive	DRD2ReprYesInactive	6CM4	A	Dopamine	DRD2	D2	Repr	Yes	91	Human	100	X-ray	2.9	Inactive	0	7					T4-Lysozyme	-	Risperidone	Inverse agonist	Yes
AReprYesInactive	DRD3ReprYesInactive	3PBL	A	Dopamine	DRD3	D3	Repr	Yes	92	Human	100	X-ray	2.9	Inactive	0	10					T4-Lysozyme	-	Eticlopride	Antagonist	Yes
AReprYesInactive	DRD4ReprYesInactive	5WIU	A	Dopamine	DRD4	D4	Repr	Yes	86	Human	100	X-ray	2	Inactive	1	15					BRIL	-	Nemonapride	Antagonist	Yes	Last TM6 turn skewed due to fusion and H8 is partial, however overall TM1-7 are all key contacts preserved.
AReprYesInactive	EDNRBReprYesInactive	5X93	A	Endothelin	EDNRB	ETB	Repr	Yes	95	Human	100	X-ray	2.2	Inactive	15	19					T4-Lysozyme	-	K-8794	Antagonist	Yes
AReprYesInactive	GHSRReprYesInactive	6KO5	A	Ghrelin	GHSR	ghrelin	Repr	Yes	93	Human	100	X-ray	3.3	Inactive	1	16					BRIL	Fab7881 heavy chain..	6-(4-Bromo-2-fluorop..	Antagonist	Yes
AReprYesInactive	HRH1ReprYesInactive	3RZE	A	Histamine	HRH1	H1	Repr	Yes	89	Human	100	X-ray	3.1	Inactive	4	16					T4-Lysozyme	-	Doxepin	Antagonist	Yes
AReprYesInactive	LPAR1ReprYesInactive	4Z36	A	Lysophospholipid (LPA)	LPAR1	LPA1	Repr	Yes	91	Human	100	X-ray	2.9	Inactive	1	5					BRIL	-	ONO-3080573	Antagonist	Yes
AReprYesInactive	S1PR1ReprYesInactive	3V2Y	A	Lysophospholipid (S1P)	S1PR1	S1P1	Repr	Yes	90	Human	100	X-ray	2.8	Inactive	1	9					T4-Lysozyme	-	(R)-3-Amino-4-(3-hex..	Antagonist	Yes
AReprYesInactive	MTR1AReprYesInactive	6PS8	A	Melatonin	MTR1A	MT1	Repr	Yes	92	Human	100	X-ray	3.3	Inactive	1	9					GIgA glycogen synthase	-	2-Phenylmelatonin	Antagonist	Yes
AReprYesInactive	NPY1RReprYesInactive	5ZBQ	A	Neuropeptide Y	NPY1R	Y1	Repr	Yes	92	Human	100	X-ray	2.7	Inactive	0	14					T4-Lysozyme	-	UR-MK299	Antagonist	Yes
AReprYesInactive	OPRDReprYesInactive	4N6H	A	Opioid	OPRD	δ	Repr	Yes	99	Human	100	X-ray	1.8	Inactive	7	13					BRIL	-	Naltrindole	Antagonist	Yes
AReprYesInactive	OPRKReprYesInactive	4DJH	A	Opioid	OPRK	κ	Repr	Yes	94	Human	100	X-ray	2.9	Inactive	7	6					T4-Lysozyme	-	JDTic	Antagonist	Yes
AReprYesInactive	OPRMReprYesInactive	4DKL	A	Opioid	OPRM	μ	Repr	Yes	95	Mouse	98	X-ray	2.8	Inactive	7	9					T4-Lysozyme	-	Methyl 4-[[(4R,4aS,7..	Antagonist	Yes
AReprYesInactive	OPRXReprYesInactive	5DHH	A	Opioid	OPRX	NOP	Repr	Yes	92	Human	100	X-ray	3	Inactive	7	12					BRIL	-	SB-612111	Antagonist	Yes
AReprYesInactive	OX1RReprYesInactive	6TOD	A	Orexin	OX1R	OX1	Repr	Yes	96	Human	100	X-ray	2.1	Inactive	1	14					-	-	EMPA	Antagonist	Yes
AReprYesInactive	OX2RReprYesInactive	5WQC	A	Orexin	OX2R	OX2	Repr	Yes	94	Human	100	X-ray	2	Inactive	1	15					Glycogen synthase	-	EMPA	Antagonist	Yes
AReprYesInactive	NK1RReprYesInactive	6HLP	A	Tachykinin	NK1R	NK1	Repr	Yes	95	Human	100	X-ray	2.2	Inactive	1	18					GIgA glycogen synthase	-	Netupitant	Antagonist	Yes	Cytosolic TM5 end dragged by fusion protein outwards the bundle and towards TM6, however this is only a small part of the overall structure.
AReprYesInactive	OXYRReprYesInactive	6TPK	A	Vasopressin and oxytocin	OXYR	OT	Repr	Yes	86	Human	100	X-ray	3.2	Inactive	21	8					GIgA glycogen synthase	-	Retosiban	Antagonist	Yes
AReprNoInactive	5HT1BReprNoInactive	5V54	A	5-Hydroxytryptamine	5HT1B	5-HT1B	Repr	No	93	Human	100	X-ray	3.9	Inactive	21	27					BRIL	-	CHEMBL428892	Antagonist	Yes
AReprNoInactive	ADA2AReprNoInactive	6KUX	A	Adrenoceptors	ADA2A	α2A	Repr	No	90	Human	100	X-ray	2.7	Inactive	1	12					BRIL	-	RSC	Antagonist	No
AReprNoInactive	ADA2AReprNoInactive	6KUY	A	Adrenoceptors	ADA2A	α2A	Repr	No	89	Human	100	X-ray	3.2	Inactive	1	12					BRIL	-	(2~{S})-4-fluoranyl-..	Agonist (partial)	No
AReprNoInactive	ADRB1ReprNoInactive	4BVN	A	Adrenoceptors	ADRB1	β1	Repr	No	94	Wild turkey	80	X-ray	2.1	Inactive	0	8					-	-	(S)-Cyanopindolol	Antagonist	Yes
AReprNoInactive	APJReprNoInactive	5VBL	A	Apelin	APJ	apelin	Repr	No	94	Human	100	X-ray	2.6	Inactive	7	13					Rubredoxin	-	AMG3054	Agonist	No
AReprNoInactive	CNR1ReprNoInactive	6KQI	A	Cannabinoid	CNR1	CB1	Repr	No	93	Human	100	X-ray	3.2	Inactive	13	3					GlgA glycogen synthase	-	ORG27569	NAM	Yes
AReprNoInactive	CCR2ReprNoInactive	5T1A	A	Chemokine	CCR2	CCR2	Repr	No	92	Human	100	X-ray	2.8	Inactive	24	10					T4-Lysozyme	-	BMS-681	Antagonist	Yes
AReprNoInactive	CCR5ReprNoInactive	5UIW	A	Chemokine	CCR5	CCR5	Repr	No	98	Human	100	X-ray	2.2	Inactive	24	14					Rubredoxin	-	5P7-CCL5	Antagonist	Yes
AReprNoInactive	CCR7ReprNoInactive	6QZH	A	Chemokine	CCR7	CCR7	Repr	No	86	Human	100	X-ray	2.1	Inactive	8	13					Sialidase NanA	-	SCHEMBL13407377	Antagonist	Yes	Cytosolic TM6 end is unwinded to fusion. Allosteric ligand in G protein site
AReprNoInactive	CCR9ReprNoInactive	5LWE	A	Chemokine	CCR9	CCR9	Repr	No	79	Human	100	X-ray	2.8	Inactive	71	0					-	-	Vercirnon	Antagonist	Yes	TM5 is shifted one turn up (artefact in protein packing)
AReprNoInactive	CXCR4ReprNoInactive	3ODU	A	Chemokine	CXCR4	CXCR4	Repr	No	88	Human	100	X-ray	2.5	Inactive	7	20					T4-Lysozyme	-	IT1t	Antagonist	Yes	H8 and last turn of TM7 are unwinded which disturbs the conformation of both H8 and TM7.
AReprNoInactive	GNRHRReprNoInactive	7BR3	A	Gonadotrophin-releasing hormone	GNRHR	GnRH1	Repr	No	91	Human	100	X-ray	2.8	Inactive	21	9					GIgA glycogen synthase	-	Elagolix	Antagonist	Yes
AReprNoInactive	Q9WTK1ReprNoInactive	5X33	A	Leukotriene	Q9WTK1	BLT1	Repr	No	82	Guinea pig	77	X-ray	3.7	Inactive	7	0					T4-Lysozyme	-	BIIL-260	Antagonist	Yes
AReprNoInactive	MTR1BReprNoInactive	6ME6	A	Melatonin	MTR1B	MT2	Repr	No	93	Human	100	X-ray	2.8	Inactive	1	7					BRIL	-	2-Phenylmelatonin	Agonist	No
AReprNoInactive	NTR1ReprNoInactive	4BUO	A	Neurotensin	NTR1	NTS1	Repr	No	94	Rat	93	X-ray	2.8	Inactive	3	16					-	-	neurotensin	Agonist	No
AReprNoInactive	OPSDReprNoInactive	1U19	A	Opsins	OPSD	Rhodopsin	Repr	No	91	Bovine	94	X-ray	2.2	Inactive	39	23					-	-	Retinal (11-cis)	Inverse agonist	Yes	Rhodopsin is not used, as it has an atypical activation in which the ligand is covalently bound and changes conformation upon capturing a photon of light.
AReprNoInactive	PD2R2ReprNoInactive	6D27	A	Prostanoid	PD2R2	DP2	Repr	No	98	Human	100	X-ray	2.7	Inactive	33	4					T4-Lysozyme	-	CAY10471	Antagonist	Yes	Cytosolic TM6 end unwinded due to fusion.
AReprNoInactive	PE2R4ReprNoInactive	5YWY	A	Prostanoid	PE2R4	EP4	Repr	No	94	Human	100	X-ray	3.2	Inactive	18	16					-	Fab	ONO-AE3-208	Antagonist	Yes	H8 swung into TM6 and leading to an unusal conformation of both TM6 and TM7.
AInactive	5HT1BInactive	4IAR	A	5-Hydroxytryptamine	5HT1B	5-HT1B			93	Human	100	X-ray	2.7	Inactive	21	34					BRIL	-	Ergotamine	Agonist
AInactive	5HT1BInactive	4IAQ	A	5-Hydroxytryptamine	5HT1B	5-HT1B			96	Human	100	X-ray	2.8	Inactive	21	22					BRIL	-	Dihydroergotamine	Agonist
AInactive	5HT1BInactive	7C61	A	5-Hydroxytryptamine	5HT1B	5-HT1B			86	Human	100	X-ray	3	Inactive	21	37					-	-	Ergotamine	Antagonist
AInactive	5HT2AInactive	6A93	A	5-Hydroxytryptamine	5HT2A	5-HT2A			93	Human	100	X-ray	3	Inactive	1	19					BRIL	-	Risperidone	Antagonist
AInactive	5HT2AInactive	6WH4	A	5-Hydroxytryptamine	5HT2A	5-HT2A			90	Human	100	X-ray	3.4	Inactive	1	22					BRIL	-	CHEMBL428892	Inverse agonist
AInactive	5HT2AInactive	6WGT	A	5-Hydroxytryptamine	5HT2A	5-HT2A			92	Human	100	X-ray	3.4	Inactive	1	22					BRIL	-	Lysergide	Agonist
AInactive	ACM1Inactive	6WJC	A	Acetylcholine (muscarinic)	ACM1	M1			94	Human	100	X-ray	2.6	Inactive	4	19					T4-Lysozyme	-	Muscarinic toxin 7	NAM
AInactive	ACM2Inactive	5YC8	A	Acetylcholine (muscarinic)	ACM2	M2			94	Human	100	X-ray	2.5	Inactive	4	15					-	-	N-methyl scopolamine	Antagonist
AInactive	ACM2Inactive	5ZK3	A	Acetylcholine (muscarinic)	ACM2	M2			94	Human	100	X-ray	2.6	Inactive	4	15					-	-	QNB	Antagonist
AInactive	ACM2Inactive	3UON	A	Acetylcholine (muscarinic)	ACM2	M2			91	Human	100	X-ray	3	Inactive	4	12					T4-Lysozyme	-	QNB	Antagonist
AInactive	ACM2Inactive	5ZK8	A	Acetylcholine (muscarinic)	ACM2	M2			94	Human	100	X-ray	3	Inactive	4	18					-	-	N-methyl scopolamine	Antagonist
AInactive	ACM2Inactive	5ZKB	A	Acetylcholine (muscarinic)	ACM2	M2			94	Human	100	X-ray	3	Inactive	4	18					-	-	AF-DX 384	Antagonist
AInactive	ACM3Inactive	5ZHP	A	Acetylcholine (muscarinic)	ACM3	M3			95	Rat	97	X-ray	3.1	Inactive	4	25					T4-Lysozyme	-	(1R,2R,4S,5S,7s)-7-(..	Antagonist
AInactive	ACM3Inactive	4DAJ	A	Acetylcholine (muscarinic)	ACM3	M3			92	Rat	97	X-ray	3.4	Inactive	4	15					T4-Lysozyme	-	Tiotropium	Antagonist
AInactive	ACM3Inactive	4U14	A	Acetylcholine (muscarinic)	ACM3	M3			95	Rat	97	X-ray	3.6	Inactive	4	17					T4-Lysozyme	-	Tiotropium	Antagonist
AInactive	ACM3Inactive	4U16	A	Acetylcholine (muscarinic)	ACM3	M3			90	Rat	97	X-ray	3.7	Inactive	4	24					T4-Lysozyme	-	N-methyl scopolamine	Antagonist
AInactive	ACM4Inactive	6KP6	A	Acetylcholine (muscarinic)	ACM4	M4			95	Human	100	X-ray	3	Inactive	4	8					GlgA glycogen synthase	-	-	-
AInactive	AA1RInactive	5N2S	A	Adenosine	AA1R	A1			87	Human	100	X-ray	3.3	Inactive	0	17					BRIL	-	PSB36	Agonist
AInactive	AA2ARInactive	5IU4	A	Adenosine	AA2AR	A2A			94	Human	100	X-ray	1.7	Inactive	0	12					BRIL	-	ZM241385	Antagonist
AInactive	AA2ARInactive	4EIY	A	Adenosine	AA2AR	A2A			94	Human	100	X-ray	1.8	Inactive	0	14					BRIL	-	ZM241385	Antagonist
AInactive	AA2ARInactive	6PS7	A	Adenosine	AA2AR	A2A			95	Human	100	X-ray	1.8	Inactive	0	15					BRIL	-	ZM241385	Antagonist
AInactive	AA2ARInactive	6ZDR	A	Adenosine	AA2AR	A2A			94	Human	100	X-ray	1.9	Inactive	0	12					BRIL	-	3-(4-Methyl-2-thiazo..	Antagonist
AInactive	AA2ARInactive	5OLZ	A	Adenosine	AA2AR	A2A			94	Human	100	X-ray	1.9	Inactive	0	12					BRIL	-	4-(3-amino-5-phenyl-..	Antagonist
AInactive	AA2ARInactive	5OLG	A	Adenosine	AA2AR	A2A			94	Human	100	X-ray	1.9	Inactive	0	11					BRIL	-	ZM241385	Antagonist
AInactive	AA2ARInactive	5K2C	A	Adenosine	AA2AR	A2A			95	Human	100	X-ray	1.9	Inactive	0	15					BRIL	-	ZM241385	Antagonist
AInactive	AA2ARInactive	5K2D	A	Adenosine	AA2AR	A2A			95	Human	100	X-ray	1.9	Inactive	0	15					BRIL	-	ZM241385	Antagonist
AInactive	AA2ARInactive	5IU7	A	Adenosine	AA2AR	A2A			95	Human	100	X-ray	1.9	Inactive	0	11					BRIL	-	2-(Furan-2-yl)-5-N-[..	Agonist
AInactive	AA2ARInactive	6GT3	A	Adenosine	AA2AR	A2A			94	Human	100	X-ray	2	Inactive	0	12					BRIL	-	AZD4635	Antagonist
AInactive	AA2ARInactive	5OLV	A	Adenosine	AA2AR	A2A			94	Human	100	X-ray	2	Inactive	0	13					BRIL	-	CHEMBL1671936	Antagonist
AInactive	AA2ARInactive	5NM2	A	Adenosine	AA2AR	A2A			94	Human	100	X-ray	2	Inactive	0	11					BRIL	-	ZM241385	Antagonist
AInactive	AA2ARInactive	5IU8	A	Adenosine	AA2AR	A2A			94	Human	100	X-ray	2	Inactive	0	11					BRIL	-	Q27456347	Agonist
AInactive	AA2ARInactive	5MZJ	A	Adenosine	AA2AR	A2A			94	Human	100	X-ray	2	Inactive	0	11					BRIL	-	Theophylline	Antagonist
AInactive	AA2ARInactive	5OM4	A	Adenosine	AA2AR	A2A			95	Human	100	X-ray	2	Inactive	0	11					BRIL	-	4-(3-amino-5-phenyl-..	Antagonist
AInactive	AA2ARInactive	6ZDV	A	Adenosine	AA2AR	A2A			94	Human	100	X-ray	2.1	Inactive	0	12					BRIL	-	2-Methyl-3-(4-methyl..	Antagonist
AInactive	AA2ARInactive	5OM1	A	Adenosine	AA2AR	A2A			94	Human	100	X-ray	2.1	Inactive	0	12					BRIL	-	4-(3-amino-5-phenyl-..	Antagonist
AInactive	AA2ARInactive	5NLX	A	Adenosine	AA2AR	A2A			94	Human	100	X-ray	2.1	Inactive	0	13					BRIL	-	ZM241385	Antagonist
AInactive	AA2ARInactive	5IUB	A	Adenosine	AA2AR	A2A			94	Human	100	X-ray	2.1	Inactive	0	11					BRIL	-	Q27456344	Agonist
AInactive	AA2ARInactive	5MZP	A	Adenosine	AA2AR	A2A			94	Human	100	X-ray	2.1	Inactive	0	12					BRIL	-	Caffeine	Antagonist
AInactive	AA2ARInactive	5IUA	A	Adenosine	AA2AR	A2A			94	Human	100	X-ray	2.2	Inactive	0	12					BRIL	-	2-(Furan-2-yl)-5-N-[..	Agonist
AInactive	AA2ARInactive	6JZH	A	Adenosine	AA2AR	A2A			95	Human	100	X-ray	2.2	Inactive	0	14					BRIL	-	ZM241385	Antagonist
AInactive	AA2ARInactive	5VRA	A	Adenosine	AA2AR	A2A			94	Human	100	X-ray	2.4	Inactive	0	15					BRIL	-	ZM241385	Antagonist
AInactive	AA2ARInactive	6AQF	A	Adenosine	AA2AR	A2A			94	Human	100	X-ray	2.5	Inactive	0	14					BRIL	-	ZM241385	Antagonist
AInactive	AA2ARInactive	5K2B	A	Adenosine	AA2AR	A2A			95	Human	100	X-ray	2.5	Inactive	0	15					BRIL	-	ZM241385	Antagonist
AInactive	AA2ARInactive	5K2A	A	Adenosine	AA2AR	A2A			95	Human	100	X-ray	2.5	Inactive	0	14					BRIL	-	ZM241385	Antagonist
AInactive	AA2ARInactive	6S0Q	A	Adenosine	AA2AR	A2A			94	Human	100	X-ray	2.6	Inactive	0	16					BRIL	-	ZM241385	Antagonist
AInactive	AA2ARInactive	3EML	A	Adenosine	AA2AR	A2A			94	Human	100	X-ray	2.6	Inactive	0	14					T4-Lysozyme	-	ZM241385	Antagonist
AInactive	AA2ARInactive	5OLH	A	Adenosine	AA2AR	A2A			94	Human	100	X-ray	2.6	Inactive	0	11					BRIL	-	Vipadenant	Antagonist
AInactive	AA2ARInactive	3VG9	A	Adenosine	AA2AR	A2A			96	Human	100	X-ray	2.7	Inactive	0	11					-	Antibody fab fragmen..	ZM241385	Antagonist
AInactive	AA2ARInactive	5N2R	A	Adenosine	AA2AR	A2A			94	Human	100	X-ray	2.8	Inactive	0	11					BRIL	-	PSB36	Antagonist
AInactive	AA2ARInactive	5JTB	A	Adenosine	AA2AR	A2A			95	Human	100	X-ray	2.8	Inactive	0	13					BRIL	-	ZM241385	Antagonist
AInactive	AA2ARInactive	5OLO	A	Adenosine	AA2AR	A2A			94	Human	100	X-ray	3.1	Inactive	0	10					BRIL	-	Tozadenant	Antagonist
AInactive	AA2ARInactive	3VGA	A	Adenosine	AA2AR	A2A			96	Human	100	X-ray	3.1	Inactive	0	11					-	-	ZM241385	Antagonist
AInactive	AA2ARInactive	5UVI	A	Adenosine	AA2AR	A2A			94	Human	100	X-ray	3.2	Inactive	0	14					BRIL	-	ZM241385	Antagonist
AInactive	AA2ARInactive	3REY	A	Adenosine	AA2AR	A2A			93	Human	100	X-ray	3.3	Inactive	0	11					-	-	Xanthine amine conge..	Antagonist
AInactive	AA2ARInactive	3PWH	A	Adenosine	AA2AR	A2A			94	Human	100	X-ray	3.3	Inactive	0	13					-	-	ZM241385	Antagonist
AInactive	AA2ARInactive	3UZC	A	Adenosine	AA2AR	A2A			94	Human	100	X-ray	3.3	Inactive	0	11					-	-	4-(3-amino-5-phenyl-..	Antagonist
AInactive	AA2ARInactive	3UZA	A	Adenosine	AA2AR	A2A			94	Human	100	X-ray	3.3	Inactive	0	12					-	-	6-(2,6-Dimethylpyrid..	Antagonist
AInactive	AA2ARInactive	5UIG	A	Adenosine	AA2AR	A2A			90	Human	100	X-ray	3.5	Inactive	29	19					BRIL	-	5-Amino-N-[(2-Methox..	Antagonist
AInactive	AA2ARInactive	3RFM	A	Adenosine	AA2AR	A2A			94	Human	100	X-ray	3.6	Inactive	0	12					-	-	Caffeine	Antagonist
AInactive	AA2ARInactive	6MH8	A	Adenosine	AA2AR	A2A			94	Human	100	X-ray	4.2	Inactive	0	11					BRIL	-	ZM241385	Antagonist
AInactive	ADRB1Inactive	4AMJ	A	Adrenoceptors	ADRB1	β1			97	Wild turkey	80	X-ray	2.3	Inactive	0	12					-	-	(S)-Carvedilol	Inverse agonist
AInactive	ADRB1Inactive	5A8E	A	Adrenoceptors	ADRB1	β1			93	Wild turkey	80	X-ray	2.4	Inactive	0	7					-	-	7-methylcyanopindolo..	Inverse agonist
AInactive	ADRB1Inactive	2Y00	A	Adrenoceptors	ADRB1	β1			97	Wild turkey	80	X-ray	2.5	Inactive	0	12					-	-	Dobutamine	Agonist (partial)
AInactive	ADRB1Inactive	2Y01	A	Adrenoceptors	ADRB1	β1			95	Wild turkey	80	X-ray	2.6	Inactive	0	12					-	-	Dobutamine	Agonist (partial)
AInactive	ADRB1Inactive	2Y02	A	Adrenoceptors	ADRB1	β1			97	Wild turkey	80	X-ray	2.6	Inactive	0	12					-	-	Carmoterol	Agonist
AInactive	ADRB1Inactive	2VT4	A	Adrenoceptors	ADRB1	β1			91	Wild turkey	80	X-ray	2.7	Inactive	0	10					-	-	(S)-Cyanopindolol	Antagonist
AInactive	ADRB1Inactive	3ZPR	A	Adrenoceptors	ADRB1	β1			97	Wild turkey	80	X-ray	2.7	Inactive	0	11					-	-	4-Methyl-2-piperazin..	Antagonist
AInactive	ADRB1Inactive	2Y03	A	Adrenoceptors	ADRB1	β1			97	Wild turkey	80	X-ray	2.8	Inactive	0	11					-	-	Isoprenaline	Agonist
AInactive	ADRB1Inactive	3ZPQ	A	Adrenoceptors	ADRB1	β1			97	Wild turkey	80	X-ray	2.8	Inactive	0	11					-	-	4-(1-Piperazinyl)-1H..	Antagonist
AInactive	ADRB1Inactive	2YCW	A	Adrenoceptors	ADRB1	β1			91	Wild turkey	80	X-ray	3	Inactive	0	10					-	-	Carazolol	Antagonist
AInactive	ADRB1Inactive	2Y04	A	Adrenoceptors	ADRB1	β1			97	Wild turkey	80	X-ray	3	Inactive	0	13					-	-	Salbutamol	Agonist (partial)
AInactive	ADRB1Inactive	4AMI	A	Adrenoceptors	ADRB1	β1			91	Wild turkey	80	X-ray	3.2	Inactive	0	11					-	-	Bucindolol	Agonist
AInactive	ADRB1Inactive	2YCX	A	Adrenoceptors	ADRB1	β1			94	Wild turkey	80	X-ray	3.2	Inactive	0	10					-	-	(S)-Cyanopindolol	Antagonist
AInactive	ADRB1Inactive	2YCY	A	Adrenoceptors	ADRB1	β1			95	Wild turkey	80	X-ray	3.2	Inactive	0	11					-	-	(S)-Cyanopindolol	Antagonist
AInactive	ADRB1Inactive	5F8U	A	Adrenoceptors	ADRB1	β1			91	Wild turkey	80	X-ray	3.4	Inactive	0	14					-	-	(S)-Cyanopindolol	Antagonist
AInactive	ADRB1Inactive	4GPO	A	Adrenoceptors	ADRB1	β1			90	Wild turkey	80	X-ray	3.5	Inactive	0	15					-	-	-	-
AInactive	ADRB1Inactive	2YCZ	A	Adrenoceptors	ADRB1	β1			91	Wild turkey	80	X-ray	3.6	Inactive	0	13					-	-	Iodocyanopindolol	Antagonist
AInactive	ADRB2Inactive	6PS2	A	Adrenoceptors	ADRB2	β2			91	Human	100	X-ray	2.4	Inactive	0	10					T4-Lysozyme	-	(S)-Alprenolol	Antagonist
AInactive	ADRB2Inactive	6PS3	A	Adrenoceptors	ADRB2	β2			91	Human	100	X-ray	2.5	Inactive	0	11					T4-Lysozyme	-	(S)-Carvedilol	Antagonist
AInactive	ADRB2Inactive	5D5A	A	Adrenoceptors	ADRB2	β2			95	Human	100	X-ray	2.5	Inactive	0	10					T4-Lysozyme	-	Carazolol	Inverse agonist
AInactive	ADRB2Inactive	6PS4	A	Adrenoceptors	ADRB2	β2			91	Human	100	X-ray	2.6	Inactive	0	11					T4-Lysozyme	-	ICI-118551	Antagonist
AInactive	ADRB2Inactive	5X7D	A	Adrenoceptors	ADRB2	β2			88	Human	100	X-ray	2.7	Inactive	0	11					T4-Lysozyme	-	4-carbamoyl-N-[(2R)-..	NAM
AInactive	ADRB2Inactive	6PS6	A	Adrenoceptors	ADRB2	β2			91	Human	100	X-ray	2.7	Inactive	0	11					T4-Lysozyme	-	Timolol	Antagonist
AInactive	ADRB2Inactive	3D4S	A	Adrenoceptors	ADRB2	β2			89	Human	100	X-ray	2.8	Inactive	0	9					T4-Lysozyme	-	Timolol	Inverse agonist
AInactive	ADRB2Inactive	3NY9	A	Adrenoceptors	ADRB2	β2			89	Human	100	X-ray	2.8	Inactive	0	10					T4-Lysozyme	-	Q27461782	Inverse agonist
AInactive	ADRB2Inactive	3NY8	A	Adrenoceptors	ADRB2	β2			89	Human	100	X-ray	2.8	Inactive	0	12					T4-Lysozyme	-	ICI-118551	Inverse agonist
AInactive	ADRB2Inactive	6PRZ	A	Adrenoceptors	ADRB2	β2			90	Human	100	X-ray	2.8	Inactive	0	9					T4-Lysozyme	-	(S)-Alprenolol	Antagonist
AInactive	ADRB2Inactive	6PS5	A	Adrenoceptors	ADRB2	β2			91	Human	100	X-ray	2.9	Inactive	0	11					T4-Lysozyme	-	(S)-Propranolol	Antagonist
AInactive	ADRB2Inactive	6OBA	A	Adrenoceptors	ADRB2	β2			90	Human	100	X-ray	3.1	Inactive	0	9					T4-Lysozyme	-	(S)-Alprenolol	Antagonist
AInactive	ADRB2Inactive	5D6L	A	Adrenoceptors	ADRB2	β2			88	Human	100	X-ray	3.2	Inactive	0	11					T4-Lysozyme	-	Carazolol	Inverse agonist
AInactive	ADRB2Inactive	3NYA	A	Adrenoceptors	ADRB2	β2			89	Human	100	X-ray	3.2	Inactive	0	12					T4-Lysozyme	-	(S)-Alprenolol	Antagonist
AInactive	ADRB2Inactive	5JQH	A	Adrenoceptors	ADRB2	β2			89	Human	100	X-ray	3.2	Inactive	0	10					T4-Lysozyme	Nanobody	Carazolol	Inverse agonist
AInactive	ADRB2Inactive	6PS1	A	Adrenoceptors	ADRB2	β2			91	Human	100	X-ray	3.2	Inactive	0	10					T4-Lysozyme	-	Timolol	Antagonist
AInactive	ADRB2Inactive	6PS0	A	Adrenoceptors	ADRB2	β2			90	Human	100	X-ray	3.4	Inactive	0	11					T4-Lysozyme	-	Carazolol	Antagonist
AInactive	ADRB2Inactive	2R4R	A	Adrenoceptors	ADRB2	β2			76	Human	100	X-ray	3.4	Inactive	1	15					-	Antibody	-	-
AInactive	ADRB2Inactive	2R4S	A	Adrenoceptors	ADRB2	β2			76	Human	100	X-ray	3.4	Inactive	1	15					-	Antibody	-	-
AInactive	ADRB2Inactive	3KJ6	A	Adrenoceptors	ADRB2	β2			79	Human	100	X-ray	3.4	Inactive	1	16					-	Antibody	-	-
AInactive	ADRB2Inactive	3PDS	A	Adrenoceptors	ADRB2	β2			91	Human	100	X-ray	3.5	Inactive	0	11					T4-Lysozyme	-	FAUC50	Agonist
AInactive	ADRB2Inactive	5D5B	A	Adrenoceptors	ADRB2	β2			95	Human	100	X-ray	3.8	Inactive	0	11					T4-Lysozyme	-	Carazolol	Inverse agonist
AInactive	ADRB2Inactive	4GBR	A	Adrenoceptors	ADRB2	β2			92	Human	100	X-ray	4	Inactive	0	10					T4-Lysozyme	-	Carazolol	Inverse agonist
AInactive	AGTR1Inactive	4YAY	A	Angiotensin	AGTR1	AT1			86	Human	100	X-ray	2.9	Inactive	7	2					BRIL	-	ZD7155	Antagonist
AInactive	APJInactive	6KNM	A	Apelin	APJ	apelin			89	Human	100	X-ray	3.2	Inactive	7	10					Rubredoxin	-	Single domain antibo..	Agonist
AInactive	CNR1Inactive	5U09	A	Cannabinoid	CNR1	CB1			93	Human	100	X-ray	2.6	Inactive	13	4					Glycogen synthase	-	Taranabant	Inverse agonist	Yes	Fusion protein (Glycogen synthase) makes TM6 move inwards beyond the normal inactive state.
AInactive	CNR1Inactive	5TGZ	A	Cannabinoid	CNR1	CB1			95	Human	100	X-ray	2.8	Inactive	13	11					Flavodoxin	-	AM-6538	Antagonist	No	Irreversible antagonist. The truncated and disorded N-terminus nears this ligand in a likely non-native conformation (not seen in CB2) disturbing the extracellular ends of TM1, 2 and 7.
AInactive	CNR2Inactive	6KPC	A	Cannabinoid	CNR2	CB2			94	Human	100	X-ray	3.2	Inactive	6	6					T4-Lysozyme	-	(6Ar,9R,10aR)-9-(hyd..	Agonist
AInactive	CCR2Inactive	6GPX	A	Chemokine	CCR2	CCR2			86	Human	100	X-ray	2.7	Inactive	24	4					Rubredoxin	-	MK-0812	Antagonist
AInactive	CCR2Inactive	6GPS	A	Chemokine	CCR2	CCR2			89	Human	100	X-ray	3.3	Inactive	24	5					Rubredoxin	-	MK-0812	Antagonist
AInactive	CCR5Inactive	4MBS	A	Chemokine	CCR5	CCR5			97	Human	100	X-ray	2.7	Inactive	24	10					Rubredoxin	-	Maraviroc	Antagonist
AInactive	CCR5Inactive	6AKY	A	Chemokine	CCR5	CCR5			92	Human	100	X-ray	2.8	Inactive	24	8					Rubredoxin	-	4,4-difluoro-N-[(1S)..	Antagonist
AInactive	CCR5Inactive	6AKX	A	Chemokine	CCR5	CCR5			97	Human	100	X-ray	2.8	Inactive	24	10					Rubredoxin	-	N-[(1S)-3-{(3-exo)-3..	Antagonist
AInactive	CCR5Inactive	6MEO	A	Chemokine	CCR5	CCR5			88	Human	100	cryo-EM	3.9	Inactive	24	16					-	T-cell surface glyco..	Envelope glycoprotei..	Antagonist
AInactive	CCR5Inactive	6MET	A	Chemokine	CCR5	CCR5			88	Human	100	cryo-EM	4.5	Inactive	24	16					-	T-cell surface glyco..	Envelope glycoprotei..	Antagonist
AInactive	CXCR4Inactive	3OE0	A	Chemokine	CXCR4	CXCR4			86	Human	100	X-ray	2.9	Inactive	7	19					T4-Lysozyme	-	CVX15	Antagonist		H8 and last turn of TM7 are unwinded which disturbs the conformation of both H8 and TM7.
AInactive	CXCR4Inactive	4RWS	A	Chemokine	CXCR4	CXCR4			87	Human	100	X-ray	3.1	Inactive	7	21					T4-Lysozyme	-	vMIP-II	Antagonist		H8 and last turn of TM7 are missing.
AInactive	CXCR4Inactive	3OE9	A	Chemokine	CXCR4	CXCR4			90	Human	100	X-ray	3.1	Inactive	7	21					T4-Lysozyme	-	IT1t	Antagonist		H8 and last turn of TM7 are missing.
AInactive	CXCR4Inactive	3OE8	A	Chemokine	CXCR4	CXCR4			93	Human	100	X-ray	3.1	Inactive	7	20					T4-Lysozyme	-	IT1t	Antagonist		H8 and last turn of TM7 are missing.
AInactive	CXCR4Inactive	3OE6	A	Chemokine	CXCR4	CXCR4			94	Human	100	X-ray	3.2	Inactive	7	17					T4-Lysozyme	-	IT1t	Antagonist		H8 and last turn of TM7 are missing.
AInactive	C5AR1Inactive	5O9H	A	Complement peptide	C5AR1	C5a1			96	Human	100	X-ray	2.7	Inactive	10	3					-	-	NDT 9513727	Antagonist
AInactive	C5AR1Inactive	6C1Q	A	Complement peptide	C5AR1	C5a1			96	Human	100	X-ray	2.9	Inactive	10	2					BRIL	-	NDT 9513727	NAM
AInactive	DRD2Inactive	6LUQ	A	Dopamine	DRD2	D2			92	Human	100	X-ray	3.1	Inactive	0	9					T4-Lysozyme	-	Haloperidol	Antagonist
AInactive	DRD4Inactive	5WIV	A	Dopamine	DRD4	D4			87	Human	100	X-ray	2.1	Inactive	1	14					BRIL	-	Nemonapride	Antagonist
AInactive	DRD4Inactive	6IQL	A	Dopamine	DRD4	D4			77	Mouse	88	X-ray	3.5	Inactive	21	32					BRIL	-	L745870	Antagonist
AInactive	EDNRBInactive	6IGK	A	Endothelin	EDNRB	ETB			91	Human	100	X-ray	2	Inactive	15	22					T4-Lysozyme	-	endothelin-3	Agonist
AInactive	EDNRBInactive	5GLI	A	Endothelin	EDNRB	ETB			95	Human	100	X-ray	2.5	Inactive	15	22					T4-Lysozyme	-	Apo (no ligand)	Apo (no ligand)
AInactive	EDNRBInactive	6IGL	A	Endothelin	EDNRB	ETB			90	Human	100	X-ray	2.7	Inactive	15	13					T4-Lysozyme	-	IRL1620	Agonist (partial)
AInactive	EDNRBInactive	6K1Q	A	Endothelin	EDNRB	ETB			92	Human	100	X-ray	2.7	Inactive	15	13					T4-Lysozyme	-	IRL2500	Inverse agonist
AInactive	EDNRBInactive	5GLH	A	Endothelin	EDNRB	ETB			89	Human	100	X-ray	2.8	Inactive	15	28					T4-Lysozyme	-	Endothelin-1	Agonist
AInactive	EDNRBInactive	6LRY	A	Endothelin	EDNRB	ETB			89	Human	100	X-ray	3	Inactive	15	12					T4-Lysozyme	-	Sarafotoxin S6b	Agonist
AInactive	EDNRBInactive	5XPR	A	Endothelin	EDNRB	ETB			92	Human	100	X-ray	3.6	Inactive	15	17					T4-Lysozyme	-	-	-
AInactive	LPAR1Inactive	4Z35	A	Lysophospholipid (LPA)	LPAR1	LPA1			91	Human	100	X-ray	2.9	Inactive	1	5					BRIL	-	ONO-9910539	Antagonist
AInactive	LPAR1Inactive	4Z34	A	Lysophospholipid (LPA)	LPAR1	LPA1			91	Human	100	X-ray	3	Inactive	1	5					BRIL	-	ONO-9780307	Antagonist
AInactive	S1PR1Inactive	3V2W	A	Lysophospholipid (S1P)	S1PR1	S1P1			92	Human	100	X-ray	3.4	Inactive	1	9					T4-Lysozyme	-	(R)-3-Amino-4-(3-hex..	Antagonist
AInactive	MTR1AInactive	6ME2	A	Melatonin	MTR1A	MT1			93	Human	100	X-ray	2.8	Inactive	1	9					GIgA glycogen synthase	-	Ramelteon	Agonist
AInactive	MTR1AInactive	6ME3	A	Melatonin	MTR1A	MT1			93	Human	100	X-ray	2.9	Inactive	1	11					GIgA glycogen synthase	-	2-Phenylmelatonin	Agonist
AInactive	MTR1AInactive	6ME5	A	Melatonin	MTR1A	MT1			93	Human	100	X-ray	3.2	Inactive	1	8					GlgA glycogen synthase	-	Agomelatine	Agonist
AInactive	MTR1AInactive	6ME4	A	Melatonin	MTR1A	MT1			93	Human	100	X-ray	3.2	Inactive	1	10					GlgA glycogen synthase	-	2-Iodomelatonin	Agonist
AInactive	MTR1BInactive	6ME8	A	Melatonin	MTR1B	MT2			92	Human	100	X-ray	3.1	Inactive	1	8					BRIL	-	2-Phenylmelatonin	Agonist
AInactive	MTR1BInactive	6ME7	A	Melatonin	MTR1B	MT2			94	Human	100	X-ray	3.2	Inactive	1	10					BRIL	-	2-Phenylmelatonin	Agonist
AInactive	MTR1BInactive	6ME9	A	Melatonin	MTR1B	MT2			92	Human	100	X-ray	3.3	Inactive	1	9					BRIL	-	Ramelteon	Agonist
AInactive	NPY1RInactive	5ZBH	A	Neuropeptide Y	NPY1R	Y1			96	Human	100	X-ray	3	Inactive	0	14					T4-Lysozyme	-	BMS-193885	Antagonist
AInactive	NTR1Inactive	3ZEV	A	Neurotensin	NTR1	NTS1			97	Rat	93	X-ray	3	Inactive	3	14					-	-	neurotensin	Agonist
AInactive	NTR1Inactive	4BV0	A	Neurotensin	NTR1	NTS1			95	Rat	93	X-ray	3.1	Inactive	3	16					-	-	neurotensin	Agonist
AInactive	NTR1Inactive	4BWB	A	Neurotensin	NTR1	NTS1			96	Rat	93	X-ray	3.6	Inactive	3	17					-	-	neurotensin	Agonist
AInactive	OPRDInactive	4RWD	A	Opioid	OPRD	δ			97	Human	100	X-ray	2.7	Inactive	7	10					BRIL	-	DIPP-NH2	Antagonist
AInactive	OPRDInactive	4RWA	A	Opioid	OPRD	δ			97	Human	100	X-ray	3.3	Inactive	7	13					BRIL	-	DIPP-NH2	Antagonist
AInactive	OPRDInactive	4EJ4	A	Opioid	OPRD	δ			92	Mouse	99	X-ray	3.4	Inactive	7	11					T4-Lysozyme	-	Naltrindole	Antagonist
AInactive	OPRKInactive	6VI4	A	Opioid	OPRK	κ			95	Human	100	X-ray	3.3	Inactive	7	10					-	Nanobody 6	JDTic	Antagonist
AInactive	OPRXInactive	4EA3	A	Opioid	OPRX	NOP			92	Human	100	X-ray	3	Inactive	7	11					BRIL	-	C-24	Antagonist
AInactive	OPRXInactive	5DHG	A	Opioid	OPRX	NOP			92	Human	100	X-ray	3	Inactive	7	11					BRIL	-	C-35	Antagonist
AInactive	B1B1U5Inactive	6I9K	A	Opsins	B1B1U5	Rhodopsin			92	Hasarius adansoni	25	X-ray	2.2	Inactive	24	2					-	-	Retinal (11-cis)	Inverse agonist
AInactive	OPSDInactive	2Z73	A	Opsins	OPSD	Rhodopsin			98	Japanese flying squid	26	X-ray	2.5	Inactive	24	7					-	-	Retinal (11-cis)	Inverse agonist
AInactive	OPSDInactive	1GZM	A	Opsins	OPSD	Rhodopsin			95	Bovine	94	X-ray	2.6	Inactive	39	24					-	-	Retinal (11-cis)	Inverse agonist
AInactive	OPSDInactive	1L9H	A	Opsins	OPSD	Rhodopsin			98	Bovine	94	X-ray	2.6	Inactive	39	23					-	-	Retinal (11-cis)	Inverse agonist
AInactive	OPSDInactive	3OAX	A	Opsins	OPSD	Rhodopsin			100	Bovine	94	X-ray	2.6	Inactive	39	24					-	-	Retinal (11-cis)	Inverse agonist
AInactive	OPSDInactive	2G87	A	Opsins	OPSD	Rhodopsin			100	Bovine	94	X-ray	2.6	Inactive	39	24					-	-	Retinal (11-cis)	Agonist
AInactive	OPSDInactive	3C9L	A	Opsins	OPSD	Rhodopsin			95	Bovine	94	X-ray	2.6	Inactive	39	24					-	-	Retinal (11-cis)	Inverse agonist
AInactive	OPSDInactive	3AYN	A	Opsins	OPSD	Rhodopsin			100	Japanese flying squid	26	X-ray	2.7	Inactive	24	8					-	-	Retinal (11-cis)	Inverse agonist
AInactive	OPSDInactive	4WW3	A	Opsins	OPSD	Rhodopsin			100	Japanese flying squid	26	X-ray	2.8	Inactive	24	8					-	-	Retinal (11-cis)	Agonist
AInactive	OPSDInactive	3AYM	A	Opsins	OPSD	Rhodopsin			100	Japanese flying squid	26	X-ray	2.8	Inactive	24	7					-	-	Retinal (11-cis)	Agonist
AInactive	OPSDInactive	1HZX	A	Opsins	OPSD	Rhodopsin			98	Bovine	94	X-ray	2.8	Inactive	39	23					-	-	Retinal (11-cis)	Inverse agonist
AInactive	OPSDInactive	1F88	A	Opsins	OPSD	Rhodopsin			99	Bovine	94	X-ray	2.8	Inactive	39	26					-	-	Retinal (11-cis)	Inverse agonist
AInactive	OPSDInactive	2HPY	A	Opsins	OPSD	Rhodopsin			100	Bovine	94	X-ray	2.8	Inactive	39	24					-	-	Retinal (11-cis)	Agonist
AInactive	OPSDInactive	2PED	A	Opsins	OPSD	Rhodopsin			100	Bovine	94	X-ray	3	Inactive	39	24					-	-	Retinal (11-cis)	Inverse agonist
AInactive	OPSDInactive	2J4Y	A	Opsins	OPSD	Rhodopsin			100	Bovine	94	X-ray	3.4	Inactive	39	28					-	-	Retinal (11-cis)	Inverse agonist
AInactive	OPSDInactive	3C9M	A	Opsins	OPSD	Rhodopsin			84	Bovine	94	X-ray	3.4	Inactive	39	26					-	-	Retinal (11-cis)	Inverse agonist
AInactive	OPSDInactive	2ZIY	A	Opsins	OPSD	Rhodopsin			100	Japanese flying squid	26	X-ray	3.7	Inactive	24	7					-	-	Retinal (11-cis)	Inverse agonist
AInactive	OPSDInactive	2I35	A	Opsins	OPSD	Rhodopsin			100	Bovine	94	X-ray	3.8	Inactive	39	22					-	-	Retinal (11-cis)	Inverse agonist
AInactive	OPSDInactive	5TE5	A	Opsins	OPSD	Rhodopsin			89	Bovine	94	X-ray	4	Inactive	39	18					-	-	10,20-Methanoretinal	Agonist
AInactive	OPSDInactive	2I36	A	Opsins	OPSD	Rhodopsin			100	Bovine	94	X-ray	4.1	Inactive	39	25					-	-	Apo (no ligand)	Apo (no ligand)
AInactive	OPSDInactive	2I37	A	Opsins	OPSD	Rhodopsin			95	Bovine	94	X-ray	4.2	Inactive	39	25					-	-	Apo (no ligand)	Apo (no ligand)
AInactive	OPSDInactive	6OFJ	A	Opsins	OPSD	Rhodopsin			86	Bovine	94	cryo-EM	4.5	Inactive	39	41					-	-	Apo (no ligand)	Apo (no ligand)
AInactive	OX1RInactive	6TOS	A	Orexin	OX1R	OX1			95	Human	100	X-ray	2.1	Inactive	1	13					-	-	GSK1059865	Antagonist
AInactive	OX1RInactive	6TOT	A	Orexin	OX1R	OX1			94	Human	100	X-ray	2.2	Inactive	1	14					-	-	Lemborexant	Antagonist
AInactive	OX1RInactive	6TQ4	A	Orexin	OX1R	OX1			94	Human	100	X-ray	2.3	Inactive	1	14					-	-	2-[1-(phenylsulfonyl..	Antagonist
AInactive	OX1RInactive	6TP6	A	Orexin	OX1R	OX1			95	Human	100	X-ray	2.3	Inactive	1	15					-	-	Filorexant	Antagonist
AInactive	OX1RInactive	6TO7	A	Orexin	OX1R	OX1			96	Human	100	X-ray	2.3	Inactive	1	15					-	-	Suvorexant	Antagonist
AInactive	OX1RInactive	6TQ6	A	Orexin	OX1R	OX1			95	Human	100	X-ray	2.6	Inactive	1	14					-	-	2-(5-methylsulfonylp..	Antagonist
AInactive	OX1RInactive	6TQ9	A	Orexin	OX1R	OX1			95	Human	100	X-ray	2.7	Inactive	1	12					-	-	SB-408124	Antagonist
AInactive	OX1RInactive	6TQ7	A	Orexin	OX1R	OX1			96	Human	100	X-ray	2.7	Inactive	1	16					-	-	SB-334867	Antagonist
AInactive	OX1RInactive	4ZJ8	A	Orexin	OX1R	OX1			93	Human	100	X-ray	2.8	Inactive	1	15					GIgA glycogen synthase	-	Suvorexant	Antagonist
AInactive	OX1RInactive	4ZJC	A	Orexin	OX1R	OX1			93	Human	100	X-ray	2.8	Inactive	1	16					GIgA glycogen synthase	-	SB-674042	Antagonist
AInactive	OX1RInactive	6TP3	A	Orexin	OX1R	OX1			95	Human	100	X-ray	3	Inactive	1	14					-	-	Nemorexant	Antagonist
AInactive	OX1RInactive	6TP4	A	Orexin	OX1R	OX1			96	Human	100	X-ray	3	Inactive	1	14					-	-	ACT-462206	Antagonist
AInactive	OX1RInactive	6V9S	A	Orexin	OX1R	OX1			92	Human	100	X-ray	3.5	Inactive	1	13					GlgA glycogen synthase	-	JH112	Antagonist
AInactive	OX2RInactive	5WS3	A	Orexin	OX2R	OX2			94	Human	100	X-ray	2.3	Inactive	1	15					Glycogen synthase	-	EMPA	Antagonist
AInactive	OX2RInactive	4S0V	A	Orexin	OX2R	OX2			92	Human	100	X-ray	2.5	Inactive	1	14					Glycogen synthase	-	Suvorexant	Antagonist
AInactive	OX2RInactive	6TPN	A	Orexin	OX2R	OX2			94	Human	100	X-ray	2.6	Inactive	1	13					GlgA glycogen synthase	-	HTL6641	Antagonist
AInactive	OX2RInactive	6TPJ	A	Orexin	OX2R	OX2			94	Human	100	X-ray	2.7	Inactive	1	16					GlgA glycogen synthase	-	Suvorexant	Antagonist
AInactive	OX2RInactive	6TPG	A	Orexin	OX2R	OX2			94	Human	100	X-ray	2.7	Inactive	1	15					GlgA glycogen synthase	-	EMPA	Antagonist
AInactive	PD2R2Inactive	6D26	A	Prostanoid	PD2R2	DP2			98	Human	100	X-ray	2.8	Inactive	33	0					T4-Lysozyme	-	Fevipiprant	Antagonist
AInactive	PE2R4Inactive	5YHL	A	Prostanoid	PE2R4	EP4			94	Human	100	X-ray	4.2	Inactive	18	16					-	Fab	ONO-AE3-208-Br	Antagonist
AInactive	NK1RInactive	6HLO	A	Tachykinin	NK1R	NK1			95	Human	100	X-ray	2.4	Inactive	1	19					GIgA glycogen synthase	-	Aprepitant	Antagonist
AInactive	NK1RInactive	6J20	A	Tachykinin	NK1R	NK1			91	Human	100	X-ray	2.7	Inactive	1	12					T4-Lysozyme	-	Aprepitant	Antagonist
AInactive	NK1RInactive	6J21	A	Tachykinin	NK1R	NK1			91	Human	100	X-ray	3.2	Inactive	1	14					T4-Lysozyme	-	Aprepitant	Antagonist
AInactive	NK1RInactive	6HLL	A	Tachykinin	NK1R	NK1			93	Human	100	X-ray	3.3	Inactive	1	18					GIgA glycogen synthase	-	CP-99,994	Antagonist
AInactive	NK1RInactive	6E59	A	Tachykinin	NK1R	NK1			90	Human	100	X-ray	3.4	Inactive	1	12					GlgA glycogen synthase	-	L760735	Antagonist
AIntermediate	5HT2BIntermediate	4IB4	A	5-Hydroxytryptamine	5HT2B	5-HT2B			95	Human	100	X-ray	2.7	Intermediate	51	37					BRIL	-	Ergotamine	Agonist
AIntermediate	5HT2BIntermediate	4NC3	A	5-Hydroxytryptamine	5HT2B	5-HT2B			95	Human	100	X-ray	2.8	Intermediate	51	41					BRIL	-	Ergotamine	Agonist
AIntermediate	5HT2BIntermediate	6DRY	A	5-Hydroxytryptamine	5HT2B	5-HT2B			94	Human	100	X-ray	2.9	Intermediate	51	45					BRIL	-	Methylergonovine	Agonist
AIntermediate	5HT2BIntermediate	5TVN	A	5-Hydroxytryptamine	5HT2B	5-HT2B			94	Human	100	X-ray	2.9	Intermediate	51	45					BRIL	-	Lysergide	Agonist
AIntermediate	5HT2BIntermediate	6DRZ	A	5-Hydroxytryptamine	5HT2B	5-HT2B			93	Human	100	X-ray	3.1	Intermediate	51	43					BRIL	-	Methysergide	Antagonist
AIntermediate	5HT2BIntermediate	6DRX	A	5-Hydroxytryptamine	5HT2B	5-HT2B			95	Human	100	X-ray	3.1	Intermediate	51	37					BRIL	-	Lisuride	Antagonist
AIntermediate	5HT2BIntermediate	6DS0	A	5-Hydroxytryptamine	5HT2B	5-HT2B			94	Human	100	X-ray	3.2	Intermediate	51	40					BRIL	-	LY266097	Antagonist
AIntermediate	GPR52Intermediate	6LI0	A	A orphans	GPR52	GPR52			87	Human	100	X-ray	2.2	Intermediate	44	15					Flavodoxin	-	c17	Agonist	No
AIntermediate	GPR52Intermediate	6LI2	A	A orphans	GPR52	GPR52			87	Human	100	X-ray	2.8	Intermediate	44	18					Rubredoxin	-	-	-
AIntermediate	GPR52Intermediate	6LI1	A	A orphans	GPR52	GPR52			89	Human	100	X-ray	2.9	Intermediate	44	13					Flavodoxin	-	-	-
AIntermediate	FFAR1Intermediate	5TZR	A	Free fatty acid	FFAR1	FFA1			90	Human	100	X-ray	2.2	Intermediate	51	25					T4-Lysozyme	-	MK-8666	Agonist
AIntermediate	FFAR1Intermediate	4PHU	A	Free fatty acid	FFAR1	FFA1			90	Human	100	X-ray	2.3	Intermediate	51	25					T4-Lysozyme	-	Fasiglifam	Agonist
AIntermediate	FFAR1Intermediate	5KW2	A	Free fatty acid	FFAR1	FFA1			88	Human	100	X-ray	2.8	Intermediate	51	28					T4-Lysozyme	-	(3~{S})-3-cyclopropy..	Agonist
AIntermediate	FFAR1Intermediate	5TZY	A	Free fatty acid	FFAR1	FFA1			93	Human	100	X-ray	3.2	Intermediate	51	25					T4-Lysozyme	-	MK-8666	Agonist
AIntermediate	CLTR1Intermediate	6RZ5	A	Leukotriene	CLTR1	CysLT1			91	Human	100	X-ray	2.5	Intermediate	51	29					BRIL	-	Zafirlukast	Antagonist	Yes
AIntermediate	CLTR1Intermediate	6RZ4	A	Leukotriene	CLTR1	CysLT1			94	Human	100	X-ray	2.7	Intermediate	51	28					BRIL	-	Pranlukast	Antagonist
AIntermediate	CLTR2Intermediate	6RZ7	A	Leukotriene	CLTR2	CysLT2			93	Human	100	X-ray	2.4	Intermediate	51	32					BRIL	-	ONO-2570366 (C2221 s..	Antagonist
AIntermediate	CLTR2Intermediate	6RZ6	A	Leukotriene	CLTR2	CysLT2			95	Human	100	X-ray	2.4	Intermediate	51	33					BRIL	-	ONO-2570366 (C2221 s..	Antagonist	Yes
AIntermediate	CLTR2Intermediate	6RZ8	A	Leukotriene	CLTR2	CysLT2			89	Human	100	X-ray	2.7	Intermediate	51	47					BRIL	-	ONO-2080365	Antagonist
AIntermediate	CLTR2Intermediate	6RZ9	A	Leukotriene	CLTR2	CysLT2			95	Human	100	X-ray	2.7	Intermediate	51	33					BRIL	-	ONO-2770372	Antagonist
AIntermediate	Q08BG4Intermediate	5XSZ	A	Lysophospholipid (LPA)	Q08BG4	LPA6			90	Zebrafish	66	X-ray	3.2	Intermediate	51	70					T4-Lysozyme	-	-	-
AIntermediate	MC4RIntermediate	6W25	A	Melanocortin	MC4R	MC4			96	Human	100	X-ray	2.8	Intermediate	59	11					GlgA glycogen synthase	-	Calcium ion	PAM
AIntermediate	P2RY1Intermediate	4XNV	A	P2Y	P2RY1	P2Y1			92	Human	100	X-ray	2.2	Intermediate	51	30					Rubredoxin	-	BPTU	NAM
AIntermediate	P2RY1Intermediate	4XNW	A	P2Y	P2RY1	P2Y1			94	Human	100	X-ray	2.7	Intermediate	51	31					Rubredoxin	-	MRS2500	Antagonist
AIntermediate	P2Y12Intermediate	4PXZ	A	P2Y	P2Y12	P2Y12			84	Human	100	X-ray	2.5	Intermediate	51	32					BRIL	-	2-MeSADP	Agonist
AIntermediate	P2Y12Intermediate	4NTJ	A	P2Y	P2Y12	P2Y12			89	Human	100	X-ray	2.6	Intermediate	51	0					BRIL	-	AZD1283	Antagonist
AIntermediate	P2Y12Intermediate	4PY0	A	P2Y	P2Y12	P2Y12			84	Human	100	X-ray	3.1	Intermediate	51	39					BRIL	-	5310983	Agonist (partial)
AIntermediate	PTAFRIntermediate	5ZKQ	A	Platelet-activating factor	PTAFR	PAF			87	Human	100	X-ray	2.9	Intermediate	51	39					T4-Lysozyme	-	ABT-491	Inverse agonist
AIntermediate	TA2RIntermediate	6IIU	A	Prostanoid	TA2R	TP			91	Human	100	X-ray	2.5	Intermediate	51	14					BRIL	-	Ramatroban	Antagonist
AIntermediate	TA2RIntermediate	6IIV	A	Prostanoid	TA2R	TP			92	Human	100	X-ray	3	Intermediate	51	12					BRIL	-	Daltroban	Antagonist
AIntermediate	PAR1Intermediate	3VW7	A	Proteinase-activated	PAR1	PAR1			89	Human	100	X-ray	2.2	Intermediate	51	33					T4-Lysozyme	-	Vorapaxar	Antagonist
AIntermediate	PAR2Intermediate	5NDD	A	Proteinase-activated	PAR2	PAR2			96	Human	100	X-ray	2.8	Intermediate	51	42					T4-Lysozyme	-	AZ8838	Antagonist
AIntermediate	PAR2Intermediate	5NDZ	A	Proteinase-activated	PAR2	PAR2			96	Human	100	X-ray	3.6	Intermediate	51	41					T4-Lysozyme	-	AZ3451	Antagonist
AIntermediate	PAR2Intermediate	5NJ6	A	Proteinase-activated	PAR2	PAR2			96	Human	100	X-ray	4	Intermediate	51	42					BRIL	Fab3949	-	-
AIntermediate	SUCR1Intermediate	6RNK	A	Succinate	SUCR1	succinate			91	Rat	76	X-ray	1.9	Intermediate	51	43					-	Nanobody6	NF-56-EJ40	Antagonist
AIntermediate	SUCR1Intermediate	6IBB	A	Succinate	SUCR1	succinate			91	Rat	76	X-ray	2.1	Intermediate	51	44					-	Nanobody6	-	-
AIntermediate	SUCR1Intermediate	6Z10	A	Succinate	SUCR1	succinate			91	Rat	76	X-ray	2.3	Intermediate	51	43					-	Nanobody 6	2-[2-[[3-[4-chlorany..	Antagonist
AReprNoOther	PTAFRReprNoOther	5ZKP	A	Platelet-activating factor	PTAFR	PAF	Repr	No	89	Human	100	X-ray	2.8	Other	0	0					Flavodoxin	-	Foropafant	Antagonist	Yes	H8 is in the G protein site inducing an unusual conformation "other"/different than a normal inactive or active state.
B1ReprYesActive	CALCRReprYesActive	6NIY	B1	Calcitonin	CALCR	CT	Repr	Yes	95	Human	100	cryo-EM	3.3	Active	100	89	Gs	αs		43	-	-	calcitonin	Agonist	Yes
B1ReprYesActive	CALRLReprYesActive	6UVA	B1	Calcitonin	CALRL	calcitonin-like	Repr	Yes	91	Human	100	cryo-EM	2.3	Active	100	79	Gs	αs		48	-	Nanobody-35 RAMP3	Adrenomedullin-2	Agonist	Yes
B1ReprYesActive	CRFR1ReprYesActive	6P9X	B1	Corticotropin-releasing factor	CRFR1	CRF1	Repr	Yes	90	Human	100	cryo-EM	2.9	Active	100	81	Gs	αs		49	-	Nanobody-35	Corticoliberin	Agonist	Yes
B1ReprYesActive	CRFR2ReprYesActive	6PB1	B1	Corticotropin-releasing factor	CRFR2	CRF2	Repr	Yes	91	Human	100	cryo-EM	2.8	Active	100	84	Gs	αs		58	-	Nanobody-35	Urocortin	Agonist	Yes
B1ReprYesActive	GLP1RReprYesActive	6X18	B1	Glucagon	GLP1R	GLP-1	Repr	Yes	95	Human	100	cryo-EM	2.1	Active	100	79	Gs	αs		90	-	Nanobody-35	GLP-1	Agonist	Yes
B1ReprYesActive	GLRReprYesActive	6WPW	B1	Glucagon	GLR	glucagon	Repr	Yes	94	Human	100	cryo-EM	3.1	Active	100	82	Gs	αs		56	-	Nanobody-35	Glucagon derivative ..	Agonist	Yes
B1ReprYesActive	SCTRReprYesActive	6WZG	B1	Glucagon	SCTR	secretin	Repr	Yes	94	Human	100	cryo-EM	2.3	Active	100	79	Gs	αs		61	-	Nanobody-35	secretin	Agonist	Yes
B1ReprYesActive	PTH1RReprYesActive	6NBH	B1	Parathyroid hormone	PTH1R	PTH1	Repr	Yes	95	Human	100	cryo-EM	3.5	Active	100	89	Gs	αs		57	-	Nanobody-35	Long-acting parathyr..	Agonist	Yes
B1ReprYesActive	PACRReprYesActive	6M1I	B1	VIP and PACAP	PACR	PAC1	Repr	Yes	83	Human	100	cryo-EM	3.5	Active	100	84	Gs	αs		56	-	Nanobody-35	PACAP	Agonist	Yes
B1ReprYesActive	VIPR1ReprYesActive	6VN7	B1	VIP and PACAP	VIPR1	VPAC1	Repr	Yes	93	Human	100	cryo-EM	3.2	Active	100	86	Gs	αs		61	-	Nanobody-35	PACAP	Agonist	Yes
B1Active	CALCRActive	5UZ7	B1	Calcitonin	CALCR	CT			92	Human	100	cryo-EM	4.1	Active	100	0	Gs	αs		47	-	-	-	-
B1Active	CALRLActive	6UUS	B1	Calcitonin	CALRL	calcitonin-like			91	Human	100	cryo-EM	2.4	Active	100	79	Gs	αs		48	-	Nanobody-35 RAMP3	adrenomedullin	Agonist
B1Active	CALRLActive	6UUN	B1	Calcitonin	CALRL	calcitonin-like			88	Human	100	cryo-EM	3	Active	100	80	Gs	αs		48	-	Nanobody-35 RAMP2	adrenomedullin	Agonist
B1Active	CALRLActive	6E3Y	B1	Calcitonin	CALRL	calcitonin-like			88	Human	100	cryo-EM	3.3	Active	100	82	Gs	αs		48	-	Nanobody-35 RAMP1	Calcitonin gene-rela..	Agonist
B1Active	CRFR1Active	6PB0	B1	Corticotropin-releasing factor	CRFR1	CRF1			91	Human	100	cryo-EM	3	Active	100	83	Gs	αs	Gs-Gi1 chimera	58	-	Nanobody-35	Urocortin	Agonist
B1Active	G1SGD4Active	5VAI	B1	Glucagon	G1SGD4	GLP-1			94	Rabbit	86	cryo-EM	4.1	Active	100	87	Gs	αs		59	-	-	GLP-1	Agonist
B1Active	GLP1RActive	6X19	B1	Glucagon	GLP1R	GLP-1			97	Human	100	cryo-EM	2.1	Active	100	82	Gs	αs		89	-	Nanobody-35	CHU-128	Agonist
B1Active	GLP1RActive	6X1A	B1	Glucagon	GLP1R	GLP-1			95	Human	100	cryo-EM	2.5	Active	100	81	Gs	αs		89	-	Nanobody-35	PF-06882961	Agonist
B1Active	GLP1RActive	6ORV	B1	Glucagon	GLP1R	GLP-1			91	Human	100	cryo-EM	3	Active	100	84	Gs	αs		48	-	Nanobody-35	TT-OAD2	Agonist
B1Active	GLP1RActive	6VCB	B1	Glucagon	GLP1R	GLP-1			92	Human	100	cryo-EM	3.3	Active	100	83	Gs	αs		57	-	Nanobody-35	GLP-1	Agonist
B1Active	GLP1RActive	6B3J	B1	Glucagon	GLP1R	GLP-1			92	Human	100	cryo-EM	3.3	Active	100	87	Gs	αs		49	-	-	Exendin-P5	Agonist
B1Active	GLP1RActive	7C2E	B1	Glucagon	GLP1R	GLP-1			91	Human	100	cryo-EM	4.2	Active	100	85	Gs	αs		48	-	Nanobody-35	2-[[4-[6-[(4-cyano-2..	Agonist
B1Active	GLRActive	6WHC	B1	Glucagon	GLR	glucagon			88	Human	100	cryo-EM	3.4	Active	100	83	Gs	αs		56	-	Nanobody-35	Dual-agonist peptide..	Agonist	Yes
B1Active	GLRActive	6LMK	B1	Glucagon	GLR	glucagon			91	Human	100	cryo-EM	3.7	Active	100	84	Gs	αs		59	-	Nanobody-35	glucagon	Agonist	Yes
B1Active	GLRActive	6LML	B1	Glucagon	GLR	glucagon			89	Human	100	cryo-EM	3.9	Active	100	81	Gi/o	αi1		63	-	scFv16	glucagon	Agonist
B1Active	SCTRActive	6WI9	B1	Glucagon	SCTR	secretin			88	Human	100	cryo-EM	4.3	Active	100	81	Gs	αs		49	-	Nanobody-35	secretin	Agonist
B1Active	PTH1RActive	6NBF	B1	Parathyroid hormone	PTH1R	PTH1			93	Human	100	cryo-EM	3	Active	100	87	Gs	αs		58	-	Nanobody-35	Long-acting parathyr..	Agonist
B1Active	PTH1RActive	6NBI	B1	Parathyroid hormone	PTH1R	PTH1			99	Human	100	cryo-EM	4	Active	100	89	Gs	αs		56	-	Nanobody-35	Long-acting parathyr..	Agonist
B1Active	PACRActive	6P9Y	B1	VIP and PACAP	PACR	PAC1			88	Human	100	cryo-EM	3	Active	100	82	Gs	αs		49	-	Nanobody-35	PACAP	Agonist	Yes	Misses the N-terminal ligand binding domain
B1Active	PACRActive	6M1H	B1	VIP and PACAP	PACR	PAC1			87	Human	100	cryo-EM	3.6	Active	100	86	Gs	αs		54	-	Nanobody-35	Maxadilan	Agonist
B1Active	PACRActive	6LPB	B1	VIP and PACAP	PACR	PAC1			85	Human	100	cryo-EM	3.9	Active	100	90	Gs	αs		57	-	Nanobody-35	PACAP	Agonist
B1ReprYesInactive	CRFR1ReprYesInactive	4K5Y	B1	Corticotropin-releasing factor	CRFR1	CRF1	Repr	Yes	84	Human	100	X-ray	3	Inactive	11	24					T4-Lysozyme	-	CP-376395	Antagonist	Yes	H8 is missing, but the integrity of the TM1-7 is preserved.
B1ReprYesInactive	GLP1RReprYesInactive	6LN2	B1	Glucagon	GLP1R	GLP-1	Repr	Yes	92	Human	100	X-ray	3.2	Inactive	0	0					-	Fab7F38 light chain ..	PF-06372222	NAM	Yes
B1ReprYesInactive	GLRReprYesInactive	5EE7	B1	Glucagon	GLR	glucagon	Repr	Yes	88	Human	100	X-ray	2.5	Inactive	0	1					T4-Lysozyme	-	Octaethylene glycol ..	Antagonist	Yes
B1ReprNoInactive	PTH1RReprNoInactive	6FJ3	B1	Parathyroid hormone	PTH1R	PTH1	Repr	No	89	Human	100	X-ray	2.5	Inactive	0	1					GlgA glycogen synthase	-	ePTH	Agonist (partial)	No	Although the conformation (degree active % ) is very similar to other inative class C receptor structures, it has the wrong ligand modality and is therefore difficult to consider as inactive.
B1Inactive	CRFR1Inactive	4Z9G	B1	Corticotropin-releasing factor	CRFR1	CRF1			84	Human	100	X-ray	3.2	Inactive	11	27					T4-Lysozyme	-	CP-376395	Antagonist
B1Inactive	GLP1RInactive	5VEW	B1	Glucagon	GLP1R	GLP-1			91	Human	100	X-ray	2.7	Inactive	0	3					T4-Lysozyme	-	PF-06372222	Antagonist
B1Inactive	GLP1RInactive	6KJV	B1	Glucagon	GLP1R	GLP-1			92	Human	100	X-ray	2.8	Inactive	0	3					T4-Lysozyme	-	PF-06372222	NAM
B1Inactive	GLP1RInactive	6KK1	B1	Glucagon	GLP1R	GLP-1			92	Human	100	X-ray	2.8	Inactive	0	3					T4-Lysozyme	-	PF-06372222	NAM
B1Inactive	GLP1RInactive	5VEX	B1	Glucagon	GLP1R	GLP-1			91	Human	100	X-ray	3	Inactive	0	0					T4-Lysozyme	-	NNC0640	Antagonist
B1Inactive	GLP1RInactive	6KK7	B1	Glucagon	GLP1R	GLP-1			92	Human	100	X-ray	3.1	Inactive	0	2					T4-Lysozyme	-	PF-06372222	NAM
B1Inactive	GLRInactive	5XEZ	B1	Glucagon	GLR	glucagon			95	Human	100	X-ray	3	Inactive	0	0					T4-Lysozyme	Antibody	NNC0640	Antagonist
B1Inactive	GLRInactive	5YQZ	B1	Glucagon	GLR	glucagon			98	Human	100	X-ray	3	Inactive	3	3					T4-Lysozyme	-	NNC1702	Agonist (partial)
B1Inactive	GLRInactive	5XF1	B1	Glucagon	GLR	glucagon			93	Human	100	X-ray	3.2	Inactive	0	3					T4-Lysozyme	Antibody	NNC0640	Antagonist
B1Inactive	GLRInactive	4L6R	B1	Glucagon	GLR	glucagon			94	Human	100	X-ray	3.3	Inactive	7	2					BRIL	-	-	-
B1Intermediate	GLP1RIntermediate	5NX2	B1	Glucagon	GLP1R	GLP-1			93	Human	100	X-ray	3.7	Intermediate	27	59					-	-	Truncated protein ag..	Agonist
CReprYesActive	GABR2ReprYesActive	7C7Q	C	GABAB	GABR2	GABAB2	Repr	Yes	91	Human	100	cryo-EM	3	Active	100	64					-	-	Baclofen	Agonist	Yes		YZ03
CReprYesActive	GRM2ReprYesActive	7E9G	C	Metabotropic glutamate	GRM2	mGlu2	Repr	Yes	90	Human	100	cryo-EM	3.5	Active	100	67	Gi/o	αi1		63	-	scFv16	1-butyl-3-chloranyl-..	PAM	Yes
CReprNoActive	CASRReprNoActive	7M3G	C	Calcium-sensing	CASR	CaS	Repr	No	84	Human	100	cryo-EM	2.5	Active	72	65					-	-	Tryptophan	PAM	Yes	No G protein. 7TM is near-identical to inactive CaS structures.
CReprNoActive	GRM4ReprNoActive	7E9H	C	Metabotropic glutamate	GRM4	mGlu4	Repr	No	93	Human	100	cryo-EM	4	Active	100	70	Gi/o	αi3		63	-	scFv16	Phosphoserine	Agonist	Yes	Too low resolution
CActive	CASRActive	7M3F	C	Calcium-sensing	CASR	CaS			85	Human	100	cryo-EM	2.8	Active	72	66					-	-	Tryptophan	PAM	Yes
CActive	CASRActive	7DD6	C	Calcium-sensing	CASR	CaS			89	Human	100	cryo-EM	3.2	Active	72	65					-	-	Tryptophan	PAM	Yes
CActive	CASRActive	7M3E	C	Calcium-sensing	CASR	CaS			83	Human	100	cryo-EM	3.2	Active	72	65					-	-	Tryptophan	PAM	Yes
CActive	CASRActive	7DD5	C	Calcium-sensing	CASR	CaS			85	Human	100	cryo-EM	3.2	Active	72	62					-	-	NPS-2143	NAM	Yes
CActive	CASRActive	7DD7	C	Calcium-sensing	CASR	CaS			85	Human	100	cryo-EM	3.2	Active	72	60					-	-	Evocalcet	PAM	Yes
CActive	CASRActive	7M3J	C	Calcium-sensing	CASR	CaS			86	Human	100	cryo-EM	4.1	Active	72	74					-	-	NPS-2143	NAM	Yes
CActive	GABR2Active	7EB2	C	GABAB	GABR2	GABAB2			91	Human	100	cryo-EM	3.5	Active	100	64	Gi/o	αi1		99	-	scFv16	Baclofen	Agonist	Yes
CActive	GABR2Active	6UO8	C	GABAB	GABR2	GABAB2			82	Human	100	cryo-EM	3.6	Active	99	62					-	-	N~4~,N~6~-dicyclopen..	PAM
CReprYesInactive	GABR1ReprYesInactive	YZ02	C	GABAB	GABR1	GABAB1	Repr	Yes	95	Human	100	Unknown	2.9	Inactive	0	24					-	-	CGP54626	Inverse agonist	Yes		YZ02 (CGP54626 - chain A of 7C7S) - inactive GABAB1
CReprYesInactive	GABR2ReprYesInactive	7C7S	C	GABAB	GABR2	GABAB2	Repr	Yes	91	Human	100	cryo-EM	2.9	Inactive	0	27					-	-	CGP54626	Antagonist	Yes		YZ04
CReprYesInactive	GRM1ReprYesInactive	4OR2	C	Metabotropic glutamate	GRM1	mGlu1	Repr	Yes	94	Human	100	X-ray	2.8	Inactive	39	47					BRIL	-	FITM	NAM	Yes
CReprYesInactive	GRM5ReprYesInactive	6FFI	C	Metabotropic glutamate	GRM5	mGlu5	Repr	Yes	99	Human	100	X-ray	2.2	Inactive	38	47					T4-Lysozyme	-	2-[2-(3-methoxypheny..	NAM	Yes
CReprNoInactive	CASRReprNoInactive	7DTV	C	Calcium-sensing	CASR	CaS	Repr	No	77	Human	100	cryo-EM	3.5	Inactive	33	62					-	-	Tryptophan	PAM	No	Wrong modality
CReprNoInactive	GRM2ReprNoInactive	7EPA	C	Metabotropic glutamate	GRM2	mGlu2	Repr	No	88	Human	100	cryo-EM	3.6	Inactive	45	54					-	-	Apo (no ligand)	Apo (no ligand)	Yes	The resolution in the 7TM domain is only ~4.5Å
CInactive	CASRInactive	7DTT	C	Calcium-sensing	CASR	CaS			78	Human	100	cryo-EM	3.8	Inactive	33	58					-	-	Calcium ion	Agonist	No
CInactive	CASRInactive	7DTU	C	Calcium-sensing	CASR	CaS			78	Human	100	cryo-EM	4.4	Inactive	33	57					-	-	Tryptophan	PAM	No
CInactive	CASRInactive	7DTW	C	Calcium-sensing	CASR	CaS			78	Human	100	cryo-EM	4.5	Inactive	33	69					-	-	Apo (no ligand)	Apo (no ligand)	Yes	Too low resolution
CInactive	GABR1Inactive	YZ01	C	GABAB	GABR1	GABAB1			94	Human	100	Unknown	0	Inactive	0	15					-	-	Baclofen	Agonist	Yes	This dimer subunit does not bind the G protein, but is part of a G protein bound dimer with GABAB2. Therefore state is "Intermediate".	YZ01 (Baclofen - chain A of 7C7Q) - inactive/intermediate GABAB1
CInactive	GABR1Inactive	6W2Y	C	GABAB	GABR1	GABAB1			92	Human	100	cryo-EM	3.2	Inactive	0	14					-	-	1-Stearoyl-2-oleoyl-..	NAM		Homodimer (less physiological relevant than the heterodimer)
CInactive	GABR2Inactive	6WIV	C	GABAB	GABR2	GABAB2			92	Human	100	cryo-EM	3.3	Inactive	0	30					-	-	(2R)-3-{[(S)-(2-amin..	NAM
CInactive	GABR2Inactive	7CUM	C	GABAB	GABR2	GABAB2			84	Human	100	cryo-EM	3.5	Inactive	1	32					-	-	CGP54626	Antagonist	Yes
CInactive	GABR2Inactive	6W2X	C	GABAB	GABR2	GABAB2			90	Human	100	cryo-EM	3.6	Inactive	1	34					-	-	1-Stearoyl-2-oleoyl-..	NAM
CInactive	GABR2Inactive	6VJM	C	GABAB	GABR2	GABAB2			84	Human	100	cryo-EM	4	Inactive	7	54					-	-	Apo (no ligand)	Apo (no ligand)
CInactive	GABR2Inactive	7CA3	C	GABAB	GABR2	GABAB2			83	Human	100	cryo-EM	4.5	Inactive	38	53					-	-	BHFF	PAM	Yes
CInactive	GABR2Inactive	6UO9	C	GABAB	GABR2	GABAB2			84	Human	100	cryo-EM	4.8	Inactive	14	30					-	-	(R)-(3-aminopropyl)m..	Agonist
CInactive	GABR2Inactive	6UOA	C	GABAB	GABR2	GABAB2			82	Human	100	cryo-EM	6.3	Inactive	7	66					-	-	(R)-(3-aminopropyl)m..	Agonist
CInactive	GRM2Inactive	7EPB	C	Metabotropic glutamate	GRM2	mGlu2			84	Human	100	cryo-EM	3.1	Inactive	45	90					-	Anti-RON nanobody	Eglumetad	Agonist	No
CInactive	GRM2Inactive	7EPD	C	Metabotropic glutamate	GRM2	mGlu2			90	Human	100	cryo-EM	3.9	Inactive	45	54					-	-	Apo (no ligand)	Apo (no ligand)	Yes
CInactive	GRM5Inactive	6FFH	C	Metabotropic glutamate	GRM5	mGlu5			98	Human	100	X-ray	2.6	Inactive	38	48					T4-Lysozyme	-	Fenobam	NAM
CInactive	GRM5Inactive	5CGD	C	Metabotropic glutamate	GRM5	mGlu5			97	Human	100	X-ray	2.6	Inactive	38	47					T4-Lysozyme	-	Q27455393	NAM
CInactive	GRM5Inactive	4OO9	C	Metabotropic glutamate	GRM5	mGlu5			97	Human	100	X-ray	2.6	Inactive	38	45					T4-Lysozyme	-	Mavoglurant	NAM
CInactive	GRM5Inactive	5CGC	C	Metabotropic glutamate	GRM5	mGlu5			98	Human	100	X-ray	3.1	Inactive	38	46					T4-Lysozyme	-	Q27455391	NAM
CInactive	GRM5Inactive	6N52	C	Metabotropic glutamate	GRM5	mGlu5			87	Human	100	cryo-EM	4	Inactive	41	50					-	Nanobody 43	-	-
CInactive	GRM7Inactive	7EPC	C	Metabotropic glutamate	GRM7	mGlu7			86	Human	100	cryo-EM	4	Inactive	39	100					-	-	Apo (no ligand)	Apo (no ligand)	Yes
CReprNoIntermediate	GRM5ReprNoIntermediate	6N51	C	Metabotropic glutamate	GRM5	mGlu5	Repr	No	89	Human	100	cryo-EM	4	Intermediate	39	76					-	Nanobody 43	Quisqualic acid	Agonist	Yes	mGlu5 (6N51) is intermediate state (bound to agonist but not G protein) and has only 4.0 Å resolution. It is therefore not used.
CIntermediate	GABR2Intermediate	7CA5	C	GABAB	GABR2	GABAB2			84	Human	100	cryo-EM	7.6	Intermediate	26	0					-	-	Apo (no ligand)	Apo (no ligand)	Yes
FReprYesActive	FZD7ReprYesActive	7EVW	F	Frizzled	FZD7	FZD7	Repr	Yes	0	Human	100	cryo-EM	3.2	Active	0	0	Gs	Gs			-	Nanobody-35	Apo (no ligand)	Apo (no ligand)	Yes	The 0 values are due to missing information, as this structure came during finalisation of this study. Hence, the structure is ok.
FReprYesActive	SMOReprYesActive	6XBK	F	Frizzled	SMO	SMO	Repr	Yes	88	Human	100	cryo-EM	3.2	Active	100	97	Gi/o	αi1		61	-	scFv16	Cholesterol	Agonist	Yes
FActive	Q98SW5Active	6D32	F	Frizzled	Q98SW5	SMO			92	African clawed frog	83	X-ray	3.8	Active	63	99					BRIL	-	Cyclopamine	Agonist (partial)
FActive	Q98SW5Active	6D35	F	Frizzled	Q98SW5	SMO			92	African clawed frog	83	X-ray	3.9	Active	63	99					BRIL	-	Cholesterol	Agonist
FActive	SMOActive	6O3C	F	Frizzled	SMO	SMO			98	Mouse	100	X-ray	2.8	Active	91	83					-	Nanobody Smo8	SAG21k	Agonist	Yes	No G protein (nanobody surrogate). Mouse SMO was used to reach the minimum of 2 structures.
FActive	SMOActive	6XBM	F	Frizzled	SMO	SMO			91	Human	100	cryo-EM	3.2	Active	100	98	Gi/o	αi1		61	-	scFv16	24,25-Epoxy-choleste..	PAM
FActive	SMOActive	6XBJ	F	Frizzled	SMO	SMO			86	Human	100	cryo-EM	3.9	Active	100	95	Gi/o	αi1		61	-	scFv16	Cholesterol	Agonist
FActive	SMOActive	6XBL	F	Frizzled	SMO	SMO			88	Human	100	cryo-EM	3.9	Active	100	100	Gi/o	αi1		61	-	scFv16	Cholesterol	Agonist
FActive	SMOActive	6OT0	F	Frizzled	SMO	SMO			88	Human	100	cryo-EM	3.9	Active	100	92	Gi/o	αi1		100	-	Fab light chain Fab..	24,25-Epoxy-choleste..	Agonist	Yes
FReprYesInactive	FZD4ReprYesInactive	6BD4	F	Frizzled	FZD4	FZD4	Repr	Yes	99	Human	100	X-ray	2.4	Inactive	20	0					Rubredoxin	-	-	-	Yes
FReprYesInactive	SMOReprYesInactive	4JKV	F	Frizzled	SMO	SMO	Repr	Yes	95	Human	100	X-ray	2.4	Inactive	0	20					BRIL	-	Taladegib	Antagonist	Yes
FReprNoInactive	FZD5ReprNoInactive	6WW2	F	Frizzled	FZD5	FZD5	Repr	No	93	Human	100	cryo-EM	3.7	Inactive	20	0					BRIL	anti-BRIL Fab Heavy..	Apo (no ligand)	Apo (no ligand)	Yes (apo)
FInactive	SMOInactive	4QIM	F	Frizzled	SMO	SMO			95	Human	100	X-ray	2.6	Inactive	10	0					BRIL	-	AntaXV	Antagonist
FInactive	SMOInactive	4QIN	F	Frizzled	SMO	SMO			94	Human	100	X-ray	2.6	Inactive	15	0					BRIL	-	SAG1.5	Agonist	No
FInactive	SMOInactive	4N4W	F	Frizzled	SMO	SMO			95	Human	100	X-ray	2.8	Inactive	0	9					BRIL	-	Sant-1	Antagonist
FInactive	SMOInactive	5V56	F	Frizzled	SMO	SMO			92	Human	100	X-ray	2.9	Inactive	1	17					Flavodoxin	-	N-methyl-N-[1-[4-(2-..	Antagonist
FInactive	SMOInactive	5V57	F	Frizzled	SMO	SMO			93	Human	100	X-ray	3	Inactive	1	0					Flavodoxin	-	N-methyl-N-[1-[4-(2-..	Antagonist
FInactive	SMOInactive	5L7D	F	Frizzled	SMO	SMO			91	Human	100	X-ray	3.2	Inactive	5	0					BRIL	-	-	-
FInactive	SMOInactive	4O9R	F	Frizzled	SMO	SMO			91	Human	100	X-ray	3.2	Inactive	15	0					BRIL	-	Cyclopamine	Antagonist
FInactive	SMOInactive	5L7I	F	Frizzled	SMO	SMO			92	Human	100	X-ray	3.3	Inactive	5	0					BRIL	-	Vismodegib	Antagonist

## Sheet: RecStatePairs
UniProt	IUPHAR	RecFam	Cl	Inactive PDB ID	Active PDB ID	No. States used	New
ACM1	M1	Acetylcholine (muscarinic)	A	5CXV	6OIJ	2
ACM2	M2	Acetylcholine (muscarinic)	A	5ZKC	6OIK	2
AA1R	A1	Adenosine	A	5UEN	6D9H	2
AA2AR	A2A	Adenosine	A	5NM4	5G53	2
ADRB2	β2	Adrenoceptors	A	2RH1	3SN6	2
CNR2	CB2	Cannabinoid	A	5ZTY	6KPF	2
CXCR2	CXCR2	Chemokine	A	6LFL	6LFO	2	New
OPRM	μ	Opioid	A	4DKL	6DDE	2
CRFR1	CRF1	Corticotropin-releasing factor	B1	4K5Y	6P9X	2	New
GLP1R	GLP-1	Glucagon	B1	6LN2	6X18	2
GLR	glucagon	Glucagon	B1	5EE7	6WPW	2
GABR2	GABAB2	GABAB	C	7C7S	7C7Q	2
SMO	SMO	Frizzled	F	4JKV	6XBK	2
5HT2A	5-HT2A	5-Hydroxytryptamine	A	6A94		1
5HT2C	5-HT2C	5-Hydroxytryptamine	A	6BQH		1
ACM3	M3	Acetylcholine (muscarinic)	A	4U15		1
ACM4	M4	Acetylcholine (muscarinic)	A	5DSG		1
ACM5	M5	Acetylcholine (muscarinic)	A	6OL9		1
ADA2B	α2B	Adrenoceptors	A		6K41	1
ADA2C	α2C	Adrenoceptors	A	6KUW		1
AGTR1	AT1	Angiotensin	A	4ZUD		1
GPBAR	GPBA	Bile acid	A			0
CNR1	CB1	Cannabinoid	A		6N4B	1
CCR6	CCR6	Chemokine	A		6WWZ	1
C5AR1	C5a1	Complement peptide	A	6C1R		1
DRD2	D2	Dopamine	A	6CM4		1
DRD3	D3	Dopamine	A	3PBL		1
DRD4	D4	Dopamine	A	5WIU		1
EDNRB	ETB	Endothelin	A	5X93		1
FPR2	FPR2/ALX	Formylpeptide	A		6OMM	1
GHSR	ghrelin	Ghrelin	A	6KO5		1
HRH1	H1	Histamine	A	3RZE		1
LPAR1	LPA1	Lysophospholipid (LPA)	A	4Z36		1
S1PR1	S1P1	Lysophospholipid (S1P)	A	3V2Y		1
MTR1A	MT1	Melatonin	A	6PS8		1
NPY1R	Y1	Neuropeptide Y	A	5ZBQ		1
NTR1	NTS1	Neurotensin	A		6OS9	1
OPRD	δ	Opioid	A	4N6H		1
OPRK	κ	Opioid	A	4DJH		1
OPRX	NOP	Opioid	A	5DHH		1
OX1R	OX1	Orexin	A	6TOD		1
OX2R	OX2	Orexin	A	5WQC		1
NK1R	NK1	Tachykinin	A	6HLP		1
OXYR	OT	Vasopressin and oxytocin	A	6TPK		1
CALCR	CT	Calcitonin	B1		6NIY	1
CALRL	calcitonin-like	Calcitonin	B1		6UVA	1
CRFR2	CRF2	Corticotropin-releasing factor	B1		6PB1	1
SCTR	secretin	Glucagon	B1		6WZG	1
PTH1R	PTH1	Parathyroid hormone	B1		6NBH	1
PACR	PAC1	VIP and PACAP	B1		6M1I	1
VIPR1	VPAC1	VIP and PACAP	B1		6VN7	1
GRM1	mGlu1	Metabotropic glutamate	C	4OR2		1
GRM5	mGlu5	Metabotropic glutamate	C	6FFI		1
FZD4	FZD4	Frizzled	F	6BD4		1
FZD5	FZD5	Frizzled	F			0
5HT1B	5-HT1B	5-Hydroxytryptamine	A			0
5HT2B	5-HT2B	5-Hydroxytryptamine	A			0
GPR52	GPR52	A orphans	A			0
ADA2A	α2A	Adrenoceptors	A			0
ADRB1	β1	Adrenoceptors	A			0
AGTR2	AT2	Angiotensin	A			0
APJ	apelin	Apelin	A			0
CCR2	CCR2	Chemokine	A			0
CCR5	CCR5	Chemokine	A			0
CCR7	CCR7	Chemokine	A			0
CCR9	CCR9	Chemokine	A			0
CXCR4	CXCR4	Chemokine	A			0
FFAR1	FFA1	Free fatty acid	A			0
GNRHR	GnRH1	Gonadotrophin-releasing hormone	A			0
CLTR1	CysLT1	Leukotriene	A			0
CLTR2	CysLT2	Leukotriene	A			0
Q9WTK1	BLT1	Leukotriene	A			0
Q08BG4	LPA6	Lysophospholipid (LPA)	A			0
MC4R	MC4	Melanocortin	A			0
MTR1B	MT2	Melatonin	A			0
OPSD	Rhodopsin	Opsins	A			0
P2RY1	P2Y1	P2Y	A			0
P2Y12	P2Y12	P2Y	A			0
PTAFR	PAF	Platelet-activating factor	A			0
PD2R2	DP2	Prostanoid	A			0
PE2R3	EP3	Prostanoid	A			0
PE2R4	EP4	Prostanoid	A			0
TA2R	TP	Prostanoid	A			0
PAR1	PAR1	Proteinase-activated	A			0
PAR2	PAR2	Proteinase-activated	A			0
SUCR1	succinate	Succinate	A			0
Q80KM9	US28	Unclassified	A			0
US28	US28	Unclassified	A			0
G1SGD4	GLP-1	Glucagon	B1			0
GABR1	GABAB1	GABAB	C	YZ02		1
Q98SW5	SMO	Frizzled	F			0

## Sheet: ClassInactiveAndActive
	PDB Ids				#Structures		Freq cut-off (%)		#Contacts		#Pos	No	Note
Cl	Inactive	Active	Both	Inactive	Active	All		Inactive	Active	All		Rot
A	6A94 6BQH 5CXV 5ZKC 4U15 5DSG 6OL9 5UEN 5NM4 6KUW 2RH1 4ZUD 5ZTY 6LFL 6C1R 6CM4 3PBL 5WIU 5X93 6KO5 3RZE 4Z36 3V2Y 6PS8 5ZBQ 4N6H 4DJH 4DKL 5DHH 6TOD 5WQC 6HLP 6TPK	6OIJ 6OIK 6D9H 5G53 6K41 3SN6 6N4B 6KPF 6WWZ 6LFO 6OMM 6OS9 6DDE	6A94 6BQH 5CXV 5ZKC 4U15 5DSG 6OL9 5UEN 5NM4 6KUW 2RH1 4ZUD 5ZTY 6LFL 6C1R 6CM4 3PBL 5WIU 5X93 6KO5 3RZE 4Z36 3V2Y 6PS8 5ZBQ 4N6H 4DJH 4DKL 5DHH 6TOD 5WQC 6HLP 6TPK 6OIJ 6OIK 6D9H 5G53 6K41 3SN6 6N4B 6KPF 6WWZ 6LFO 6OMM 6OS9 6DDE	33	13	46	40	15	13	28	40	28
B1	4K5Y 6LN2 5EE7	6NIY 6UVA 6P9X 6PB1 6X18 6WPW 6WZG 6NBH 6M1I 6VN7	4K5Y 6LN2 5EE7 6NIY 6UVA 6P9X 6PB1 6X18 6WPW 6WZG 6NBH 6M1I 6VN7	3	10	13	67	19	8	27	43	24	I checked >14 to ensure that all three such inactive contacts are only in 1/3 active templates in a comparison of the three B1 state pairs
C	YZ02 7C7S 4OR2 6FFI	7C7Q 7E9G	YZ02 7C7S 4OR2 6FFI 7C7Q 7E9G	4	2	6	75		2	2		-4
F	6BD4 4JKV	7EVW 6XBK	6BD4 4JKV 7EVW 6XBK	2	2	4	100	5	14	19	31	14
All	6A94 6BQH 5CXV 5ZKC 4U15 5DSG 6OL9 5UEN 5NM4 6KUW 2RH1 4ZUD 5ZTY 6LFL 6C1R 6CM4 3PBL 5WIU 5X93 6KO5 3RZE 4Z36 3V2Y 6PS8 5ZBQ 4N6H 4DJH 4DKL 5DHH 6TOD 5WQC 6HLP 6TPK 4K5Y 6LN2 5EE7 YZ02 7C7S 4OR2 6FFI 6BD4 4JKV	6OIJ 6OIK 6D9H 5G53 6K41 3SN6 6N4B 6KPF 6WWZ 6LFO 6OMM 6OS9 6DDE 6NIY 6UVA 6P9X 6PB1 6X18 6WPW 6WZG 6NBH 6M1I 6VN7 7C7Q 7E9G 7EVW 6XBK	6A94 6BQH 5CXV 5ZKC 4U15 5DSG 6OL9 5UEN 5NM4 6KUW 2RH1 4ZUD 5ZTY 6LFL 6C1R 6CM4 3PBL 5WIU 5X93 6KO5 3RZE 4Z36 3V2Y 6PS8 5ZBQ 4N6H 4DJH 4DKL 5DHH 6TOD 5WQC 6HLP 6TPK 4K5Y 6LN2 5EE7 YZ02 7C7S 4OR2 6FFI 6BD4 4JKV 6OIJ 6OIK 6D9H 5G53 6K41 3SN6 6N4B 6KPF 6WWZ 6LFO 6OMM 6OS9 6DDE 6NIY 6UVA 6P9X 6PB1 6X18 6WPW 6WZG 6NBH 6M1I 6VN7 7C7Q 7E9G 7EVW 6XBK	42	27	69

## Sheet: dFreqCut-offs
Class	Contact cut-off	Cons cut-off	Pos	Cont-acts	Inactive	Active	Net-works	Pos span	Avg. Size	Note
A	40	40	36	27	20	7
A	40	33	40	30	22	8
A	40	30	41	32	24	8	9	2-14	4.55556	40% is a good cut-off, as it captures all known state determinants.
B1	70	20-47	25	15	13	2
B1	67	20-47	33	23	9	14	10	2-9	3.3	More activating than inactivating contacts mirrors the no. structural templates.
C	75/100	40	17	10	7	3
C	75/100	33	23	13	7	6
C	75/(100)	30	28	16	9	7	12	2-5	2.33333
F	100	9-45	33	21	13	8	12	2-6	2.75

## Sheet: StructureInfoFromGPCRdb
PDB	UniProt	IUPHAR	RecFam	Cl	% of seq [>=83]	Species	Seq Id to human (%) [>90]	Method	Res [<=3.6]	State [Inactive / Active]	Degree Active [<=20/ >=90]	TM6 tilt	SP Fam	SP Sub	Note	%of seq [>=43]	Fusion	Antibody	Ligand	Modality
5C1M	OPRM	μ	Opioid	A	91	Mouse	98	X-ray	2.1	Active	97	67					-	Antibody	GTPL9363	Agonist
4X1H	OPSD	Rhodopsin	Opsins	A	100	Bovine	94	X-ray	2.3	Active	97	65	Gi/o	αt1	Only H5	3	-	-	B-Nonylglucoside	unknown
5DYS	OPSD	Rhodopsin	Opsins	A	96	Bovine	94	X-ray	2.3	Active	97	64					-	-	Retinal (11-cis)	Agonist
6FK6	OPSD	Rhodopsin	Opsins	A	95	Bovine	94	X-ray	2.4	Active	97	65					-	-	(2~{S})-2-(4-chlorop..	Agonist
6H7N	ADRB1	β1	Adrenoceptors	A	94	Wild turkey	80	X-ray	2.5	Active	100	71					Thioredoxin 1	Camelid antibody fra..	Xamoterol	Agonist
6FKC	OPSD	Rhodopsin	Opsins	A	93	Bovine	94	X-ray	2.5	Active	97	64					-	-	3-[1'-[(2~{S})-2-(4-..	Agonist
6FKD	OPSD	Rhodopsin	Opsins	A	93	Bovine	94	X-ray	2.5	Active	97	65					-	-	5-chloranyl-2-(2-oxi..	Agonist
6M9T	PE2R3	EP3	Prostanoid	A	85	Human	100	X-ray	2.5	Active	96	51					T4-Lysozyme	-	Misoprostol-FA	Agonist
7JJO	ADRB1	β1	Adrenoceptors	A	92	Wild turkey	80	cryo-EM	2.6	Active	100	75	Gs	αs		51	-	Nanobody-35	Isoprenaline	Agonist
4J4Q	OPSD	Rhodopsin	Opsins	A	96	Bovine	94	X-ray	2.6	Active	97	64	Gi/o	αt1	Only H5	3	-	-	B-Octylglucoside	unknown
6FK9	OPSD	Rhodopsin	Opsins	A	95	Bovine	94	X-ray	2.6	Active	97	64					-	-	(2~{S})-3-methyl-2-p..	Agonist
6FK7	OPSD	Rhodopsin	Opsins	A	93	Bovine	94	X-ray	2.6	Active	97	65					-	-	(2~{R},3~{R})-2-(4-c..	Agonist
4XES	NTR1	NTS1	Neurotensin	A	94	Rat	93	X-ray	2.6	Active	96	46					T4-Lysozyme	-	neurotensin	Agonist
4UG2	AA2AR	A2A	Adenosine	A	94	Human	100	X-ray	2.6	Active	79	40					-	-	CGS-21680	Agonist
5WF5	AA2AR	A2A	Adenosine	A	89	Human	100	X-ray	2.6	Active	79	43					T4-Lysozyme	-	UK-432097	Agonist
4UHR	AA2AR	A2A	Adenosine	A	97	Human	100	X-ray	2.6	Active	79	40					-	-	CGS-21680	Agonist
2YDV	AA2AR	A2A	Adenosine	A	96	Human	100	X-ray	2.6	Active	79	39					-	-	NECA	Agonist
6IBL	ADRB1	β1	Adrenoceptors	A	92	Wild turkey	80	X-ray	2.7	Active	100	71					Thioredoxin 1	Carmelid antibody f..	Formoterol	Agonist
6H7L	ADRB1	β1	Adrenoceptors	A	94	Wild turkey	80	X-ray	2.7	Active	100	70					Thioredoxin 1	Camelid antibody fra..	Dobutamine	Agonist
6NWE	OPSD	Rhodopsin	Opsins	A	97	Bovine	94	X-ray	2.7	Active	97	64	Gi/o	αt1	Only H5	3	-	-	B-Octylglucoside	unknown
5TE3	OPSD	Rhodopsin	Opsins	A	96	Bovine	94	X-ray	2.7	Active	97	64					-	-	B-Octylglucoside	unknown
6FKA	OPSD	Rhodopsin	Opsins	A	95	Bovine	94	X-ray	2.7	Active	97	65					-	-	(2~{S})-2-(3,4-dichl..	Agonist
6OS2	AGTR1	AT1	Angiotensin	A	93	Human	100	X-ray	2.7	Active	90	79					BRIL	Nanobody Nb.AT110i1..	TRV026	Agonist
3QAK	AA2AR	A2A	Adenosine	A	90	Human	100	X-ray	2.7	Active	79	43					T4-Lysozyme	-	UK-432097	Agonist
4LDE	ADRB2	β2	Adrenoceptors	A	92	Human	100	X-ray	2.8	Active	100	64					T4-Lysozyme	Nanobody	BI-167107	Agonist
6H7M	ADRB1	β1	Adrenoceptors	A	94	Wild turkey	80	X-ray	2.8	Active	100	71					Thioredoxin 1	Camelid antibody fra..	Salbutamol	Agonist
6H7J	ADRB1	β1	Adrenoceptors	A	94	Wild turkey	80	X-ray	2.8	Active	100	70					Thioredoxin 1	Camelid antibody fra..	Isoprenaline	Agonist
6H7O	ADRB1	β1	Adrenoceptors	A	94	Wild turkey	80	X-ray	2.8	Active	100	69					Thioredoxin 1	Camelid antibody fra..	(S)-Cyanopindolol	Agonist
5XRA	CNR1	CB1	Cannabinoid	A	91	Human	100	X-ray	2.8	Active	98	59					Flavodoxin	-	AM11542	Agonist
5UNF	AGTR2	AT2	Angiotensin	A	95	Human	100	X-ray	2.8	Active	97	64					BRIL	-	N-Benzyl-N-[2-ethyl-..	Antagonist
5UNG	AGTR2	AT2	Angiotensin	A	95	Human	100	X-ray	2.8	Active	97	62					BRIL	-	N-Benzyl-N-[2-ethyl-..	Antagonist
6LW5	FPR2	FPR2/ALX	Formylpeptide	A	95	Human	100	X-ray	2.8	Active	97						BRIL	-	WKYMVm	Agonist
5EN0	OPSD	Rhodopsin	Opsins	A	96	Bovine	94	X-ray	2.8	Active	97	65	Gi/o	αt3	Only H5	3	-	-	Retinal (11-cis)	Agonist
4PXF	OPSD	Rhodopsin	Opsins	A	100	Bovine	94	X-ray	2.8	Active	97	65	Arrestin	S-arrestin	Fragment	3	-	-	B-Octylglucoside	unknown
3PQR	OPSD	Rhodopsin	Opsins	A	96	Bovine	94	X-ray	2.8	Active	97	64	Gi/o	αt1	Only H5	3	-	-	Retinal (11-cis)	Agonist
4GRV	NTR1	NTS1	Neurotensin	A	79	Rat	93	X-ray	2.8	Active	96	57					T4-Lysozyme	-	Neurotensin (8-13)	Agonist
6OS1	AGTR1	AT1	Angiotensin	A	93	Human	100	X-ray	2.8	Active	90	79					BRIL	Nanobody Nb.AT110i1..	TRV023	Agonist
6PT2	OPRD	δ	Opioid	A	95	Human	100	X-ray	2.8	Active	79	48					BRIL	-	KGCHM07	Agonist
6K41	ADA2B	α2B	Adrenoceptors	A	89	Human	100	cryo-EM	2.9	Active	100	79	Gi/o	αo		60	T4-Lysozyme	scFv	Dexmedetomidine	Agonist
6KPF	CNR2	CB2	Cannabinoid	A	91	Human	100	cryo-EM	2.9	Active	100	55	Gi/o	αi1		62	-	scFv16	(6Ar,9R,10aR)-9-(hyd..	Agonist
5UNH	AGTR2	AT2	Angiotensin	A	93	Human	100	X-ray	2.9	Active	97	65					BRIL	-	N-[(Furan-2-Yl)methy..	Antagonist
6PGS	OPSD	Rhodopsin	Opsins	A	96	Bovine	94	X-ray	2.9	Active	97	65	Gi/o	αt1	Only H5	3	-	-	Geraniol	unknown
4BEY	OPSD	Rhodopsin	Opsins	A	100	Bovine	94	X-ray	2.9	Active	97	64	Gi/o	αt1	Only H5	3	-	-	Apo (no ligand)	Apo (no ligand)
6PH7	OPSD	Rhodopsin	Opsins	A	96	Bovine	94	X-ray	2.9	Active	97	65	Gi/o	αt1	Only H5	3	-	-	Nerol	unknown
6FK8	OPSD	Rhodopsin	Opsins	A	93	Bovine	94	X-ray	2.9	Active	97	63					-	-	(2~{R},3~{S})-3-azan..	Agonist
3CAP	OPSD	Rhodopsin	Opsins	A	100	Bovine	94	X-ray	2.9	Active	97	64					-	-	Apo (no ligand)	Apo (no ligand)
4XT1	US28	US28	Unclassified	A	96	strain AD169	0	X-ray	2.9	Active	97	56					-	Nanobody	Fractalkine	Inverse agonist
4XEE	NTR1	NTS1	Neurotensin	A	93	Rat	93	X-ray	2.9	Active	96	46					T4-Lysozyme	-	neurotensin	Agonist
6AK3	PE2R3	EP3	Prostanoid	A	86	Human	100	X-ray	2.9	Active	96	58					BRIL	-	Dinoprostone	Agonist
6DO1	AGTR1	AT1	Angiotensin	A	94	Human	100	X-ray	2.9	Active	90	79					BRIL	Nanobody Nb.AT110i1	(Sar1,Ile8)-Angioten..	Agonist
6OS0	AGTR1	AT1	Angiotensin	A	92	Human	100	X-ray	2.9	Active	90	77					BRIL	Nanobody Nb.AT110i1	Angiotensinogen	Agonist
5WF6	AA2AR	A2A	Adenosine	A	89	Human	100	X-ray	2.9	Active	79	43					T4-Lysozyme	-	UK-432097	Agonist
6MXT	ADRB2	β2	Adrenoceptors	A	94	Human	100	X-ray	3	Active	100	66					T4-Lysozyme	Nanobody 71	Salmeterol	Agonist
7CFM	GPBAR	GPBA	Bile acid	A	89	Human	100	cryo-EM	3	Active	100	100	Gs	αs		58	-	Nanobody-35	P395	Agonist
7CFN	GPBAR	GPBA	Bile acid	A	93	Human	100	cryo-EM	3	Active	100	95	Gs	αs		59	-	Nanobody-35	INT-777	PAM
6KPG	CNR1	CB1	Cannabinoid	A	91	Human	100	cryo-EM	3	Active	100	61	Gi/o	αi1		64	-	scFv16	(6Ar,9R,10aR)-9-(hyd..	Agonist
6N4B	CNR1	CB1	Cannabinoid	A	92	Human	100	cryo-EM	3	Active	100	70	Gi/o	αi1		62	-	scFv16	Fub-mdmb	Agonist
6OSA	NTR1	NTS1	Neurotensin	A	99	Human	100	cryo-EM	3	Active	100	48	Gi/o	αi1	Non-canonical confor...	62	-	-	JMV449	Agonist
6OS9	NTR1	NTS1	Neurotensin	A	91	Human	100	cryo-EM	3	Active	100	50	Gi/o	αi1		62	-	scFv16	JMV449	Agonist
5XR8	CNR1	CB1	Cannabinoid	A	91	Human	100	X-ray	3	Active	98	57					Flavodoxin	-	(6Ar,9R,10aR)-9-(hyd..	Agonist
5W0P	OPSD	Rhodopsin	Opsins	A	99	Human	100	X-ray	3	Active	97	66	Arrestin	S-arrestin		87	T4-Lysozyme	-	Apo (no ligand)	Apo (no ligand)
6FKB	OPSD	Rhodopsin	Opsins	A	95	Bovine	94	X-ray	3	Active	97	65					-	-	2-(4-chlorophenyl)-1..	Agonist
3PXO	OPSD	Rhodopsin	Opsins	A	100	Bovine	94	X-ray	3	Active	97	63					-	-	Retinal (11-cis)	Agonist
2X72	OPSD	Rhodopsin	Opsins	A	96	Bovine	94	X-ray	3	Active	97	65	Gi/o	αt1	Only H5	3	-	-	Retinal (11-cis)	Agonist
5TUD	5HT2B	5-HT2B	5-Hydroxytryptamine	A	93	Human	100	X-ray	3	Active	86	63					BRIL	Antibody	Ergotamine	Agonist
6BQG	5HT2C	5-HT2C	5-Hydroxytryptamine	A	92	Human	100	X-ray	3	Active	86	64					BRIL	-	Ergotamine	Agonist
2YDO	AA2AR	A2A	Adenosine	A	95	Human	100	X-ray	3	Active	79	38					-	-	adenosine	Agonist
4LDL	ADRB2	β2	Adrenoceptors	A	92	Human	100	X-ray	3.1	Active	100	67					T4-Lysozyme	Nanobody	Hydroxybenzylisoprot..	Agonist
6FUF	OPSD	Rhodopsin	Opsins	A	91	Bovine	94	X-ray	3.1	Active	100	64	Gi/o	αo	Mini-Go	51	-	-	Retinal (11-cis)	Agonist
6B73	OPRK	κ	Opioid	A	90	Human	100	X-ray	3.1	Active	97	63					BRIL	Nanobody	MP1104	Agonist
3SN6	ADRB2	β2	Adrenoceptors	A	97	Human	100	X-ray	3.2	Active	100	72	Gs	αs		89	T4-Lysozyme	Antibody	BI-167107	Agonist
4LDO	ADRB2	β2	Adrenoceptors	A	92	Human	100	X-ray	3.2	Active	100	67					T4-Lysozyme	Nanobody	Epinephrine	Agonist
6N48	ADRB2	β2	Adrenoceptors	A	91	Human	100	X-ray	3.2	Active	100	67					T4-Lysozyme	Camelid Antibody Fr..	BI-167107	Agonist
6PT0	CNR2	CB2	Cannabinoid	A	100	Human	100	cryo-EM	3.2	Active	100	58	Gi/o	αi1		100	-	scFv16	Win 55212-2	Agonist
6OMM	FPR2	FPR2/ALX	Formylpeptide	A	98	Human	100	cryo-EM	3.2	Active	100	68	Gi/o	αi1		61	-	-	WKYMVX	Agonist
5XJM	AGTR2	AT2	Angiotensin	A	91	Human	100	X-ray	3.2	Active	97	61					BRIL	Fab	(Sar1,Ile8)-Angionte..	Agonist
6JOD	AGTR2	AT2	Angiotensin	A	96	Human	100	X-ray	3.2	Active	97	54					BRIL	Heavy chain of 4A03..	angiotensin II	Agonist
3DQB	OPSD	Rhodopsin	Opsins	A	96	Bovine	94	X-ray	3.2	Active	97	63	Gi/o	αt1	Only H5	3	-	-	Apo (no ligand)	Apo (no ligand)
6PEL	OPSD	Rhodopsin	Opsins	A	96	Bovine	94	X-ray	3.2	Active	97	65	Gi/o	αt1	Only H5	3	-	-	Citronellol	unknown
5WKT	OPSD	Rhodopsin	Opsins	A	95	Bovine	94	X-ray	3.2	Active	97	66	Gi/o	αt1	Only H5	3	-	-	B-Octylglucoside	unknown
6LI3	GPR52	GPR52	A orphans	A	92	Human	100	cryo-EM	3.3	Active	100	61	Gs	αs	Mini-Gs	61	-	Nanobody-35	Apo (no ligand)	Apo (no ligand)
6OIJ	ACM1	M1	Acetylcholine (muscarinic)	A	94	Human	100	cryo-EM	3.3	Active	100	66	Gq/11	α11		63	-	Antibody fragment	Iperoxo	Agonist
4QKX	ADRB2	β2	Adrenoceptors	A	92	Human	100	X-ray	3.3	Active	100	67					T4-Lysozyme	Nanobody	Q27453560	Agonist
6TKO	ADRB1	β1	Adrenoceptors	A	91	Wild turkey	80	cryo-EM	3.3	Active	100	64	Arrestin	Beta-arrestin-1		78	-	Fab30 heavy chain F..	Formoterol	Agonist
6WWZ	CCR6	CCR6	Chemokine	A	96	Human	100	cryo-EM	3.3	Active	100	76	Gi/o	αo		59	-	scFv16	CCL20	Agonist
6OYA	OPSD	Rhodopsin	Opsins	A	93	Bovine	94	cryo-EM	3.3	Active	100	66	Gi/o	αt1		59	-	Camelid antibody VHH..	Retinal (11-cis)	Agonist
7D7M	PE2R4	EP4	Prostanoid	A	94	Human	100	cryo-EM	3.3	Active	100	57	Gs	αs		58	-	Nanobody-35	Dinoprostone	Agonist
4ZWJ	OPSD	Rhodopsin	Opsins	A	99	Human	100	X-ray	3.3	Active	97	68	Arrestin	S-arrestin		86	T4-Lysozyme	-	Apo (no ligand)	Apo (no ligand)
4A4M	OPSD	Rhodopsin	Opsins	A	96	Bovine	94	X-ray	3.3	Active	97	63	Gi/o	αt3	Only H5	3	-	-	Retinal (11-cis)	Agonist
4BEZ	OPSD	Rhodopsin	Opsins	A	100	Bovine	94	X-ray	3.3	Active	97	63					-	-	Apo (no ligand)	Apo (no ligand)
5T04	NTR1	NTS1	Neurotensin	A	86	Rat	93	X-ray	3.3	Active	96	56					T4-Lysozyme	-	neurotensin	Agonist
6PT3	OPRD	δ	Opioid	A	95	Human	100	X-ray	3.3	Active	79	46					BRIL	-	DPI-287	Agonist
6WHA	5HT2A	5-HT2A	5-Hydroxytryptamine	A	80	Human	100	cryo-EM	3.4	Active	100	74	Gq/11	αq	Gq-Gi2 chimera	59	BRIL	scFv16	25-CN-NBOH	Agonist
5G53	AA2AR	A2A	Adenosine	A	90	Human	100	X-ray	3.4	Active	100	70	Gs	αs	Engineered G protein	50	-	-	NECA	Agonist
6LFO	CXCR2	CXCR2	Chemokine	A	95	Human	100	cryo-EM	3.4	Active	100	63	Gi/o	αi1		65	-	scFv16	Interleukin-8	Agonist
7C6A	AGTR2	AT2	Angiotensin	A	90	Human	100	X-ray	3.4	Active	97	61					BRIL	IgG heavy chain Ig..	(Sar1,Ile8)-Angioten..	Agonist
4MQS	ACM2	M2	Acetylcholine (muscarinic)	A	95	Human	100	X-ray	3.5	Active	100	65					-	Nanobody	Iperoxo	Agonist
3P0G	ADRB2	β2	Adrenoceptors	A	93	Human	100	X-ray	3.5	Active	100	66					T4-Lysozyme	Nanobody	BI-167107	Agonist
6LFM	CXCR2	CXCR2	Chemokine	A	95	Human	100	cryo-EM	3.5	Active	100	63	Gi/o	αi1		65	-	scFv16	Interleukin-8	Agonist
6DDF	OPRM	μ	Opioid	A	89	Mouse	98	cryo-EM	3.5	Active	100	57	Gi/o	αi1		61	-	-	DAMGO	Agonist
6DDE	OPRM	μ	Opioid	A	89	Mouse	98	cryo-EM	3.5	Active	100	58	Gi/o	αi1		61	-	Antibody	DAMGO	Agonist
5WB2	Q80KM9	US28	Unclassified	A	96	strain AD169	0	X-ray	3.5	Active	97	57					-	Nanobody	CX3CL1	Agonist
5WB1	Q80KM9	US28	Unclassified	A	98	strain AD169	0	X-ray	3.5	Active	97	57					-	Nanobody	-	-
6OIK	ACM2	M2	Acetylcholine (muscarinic)	A	90	Human	100	cryo-EM	3.6	Active	100	61	Gi/o	αo		61	-	-	2CU	PAM
6D9H	AA1R	A1	Adenosine	A	91	Human	100	cryo-EM	3.6	Active	100	67	Gi/o	αi2		59	-	-	adenosine	Agonist
4MQT	ACM2	M2	Acetylcholine (muscarinic)	A	95	Human	100	X-ray	3.7	Active	100	64					-	Nanobody	Iperoxo	Agonist
6E67	ADRB2	β2	Adrenoceptors	A	89	Human	100	X-ray	3.7	Active	100	70	Gs	αs	Fused partial Gs	4	T4-Lysozyme	-	BI-167107	Agonist
6G79	5HT1B	5-HT1B	5-Hydroxytryptamine	A	95	Human	100	cryo-EM	3.8	Active	100	70	Gi/o	αo		59	-	-	Donitriptan	Agonist
6NI3	ADRB2	β2	Adrenoceptors	A	94	Human	100	cryo-EM	3.8	Active	100	77	Gs	αs		59	-	Nanobody-35	BI-167107	Agonist
7BZ2	ADRB2	β2	Adrenoceptors	A	89	Human	100	cryo-EM	3.8	Active	100	75	Gs	αs		50	-	Nanobody-35	Formoterol	Agonist
6VMS	DRD2	D2	Dopamine	A	90	Human	100	cryo-EM	3.8	Active	100	65	Gi/o	αi1		64	T4-Lysozyme	scFv16	Bromocriptine	Agonist
4XT3	US28	US28	Unclassified	A	90	strain AD169	0	X-ray	3.8	Active	97	56					-	-	Fractalkine	Inverse agonist
7BW0	GPBAR	GPBA	Bile acid	A	89	Human	100	cryo-EM	3.9	Active	100	85	Gs	αs		56	BRIL	Nanobody-35	-	-
6OY9	OPSD	Rhodopsin	Opsins	A	91	Bovine	94	cryo-EM	3.9	Active	100	69	Gi/o	αt1		64	-	-	Retinal (11-cis)	Agonist
6U1N	ACM2	M2	Acetylcholine (muscarinic)	A	88	Human	100	cryo-EM	4	Active	92	66	Arrestin	Beta-arrestin-1		96	-	Fab30 light chain F..	2CU	Agonist
6GDG	AA2AR	A2A	Adenosine	A	88	Human	100	cryo-EM	4.1	Active	100	65	Gs	αs		57	TrxA	Nanobody	NECA	Agonist
6K42	ADA2B	α2B	Adrenoceptors	A	90	Human	100	cryo-EM	4.1	Active	100	84	Gi/o	αi1		62	T4-Lysozyme	scFv	Dexmedetomidine	Agonist
6UP7	NTR1	NTS1	Neurotensin	A	96	Human	100	cryo-EM	4.2	Active	96	58	Arrestin	Beta-arrestin-1		83	-	Unidentified peptide	ARG-ARG-PRO-TYR-ILE-..	Agonist
6QNO	OPSD	Rhodopsin	Opsins	A	95	Bovine	94	cryo-EM	4.4	Active	100	67	Gi/o	αi1		60	-	Fab antibody fragmen..	Retinal (11-cis)	Agonist
6CMO	OPSD	Rhodopsin	Opsins	A	96	Human	100	cryo-EM	4.5	Active	74	80	Gi/o	αi1		100	BRIL	Fab	Apo (no ligand)	Apo (no ligand)
6PWC	NTR1	NTS1	Neurotensin	A	97	Human	100	cryo-EM	4.9	Active	83	64	Arrestin	Beta-arrestin-1		94	-	Fab30 heavy chain F..	neurotensin	Agonist
5DGY	OPSD	Rhodopsin	Opsins	A	99	Human	100	X-ray	7.7	Active	97	68	Arrestin	S-arrestin		86	T4-Lysozyme	-	Apo (no ligand)	Apo (no ligand)
5NM4	AA2AR	A2A	Adenosine	A	94	Human	100	X-ray	1.7	Inactive	0	12					BRIL	-	ZM241385	Antagonist
5IU4	AA2AR	A2A	Adenosine	A	94	Human	100	X-ray	1.7	Inactive	0	12					BRIL	-	ZM241385	Antagonist
4N6H	OPRD	δ	Opioid	A	99	Human	100	X-ray	1.8	Inactive	7	13					BRIL	-	Naltrindole	Antagonist
6LPK	AA2AR	A2A	Adenosine	A	95	Human	100	X-ray	1.8	Inactive	0	14					BRIL	-	ZM241385	Antagonist
6LPJ	AA2AR	A2A	Adenosine	A	95	Human	100	X-ray	1.8	Inactive	0	14					BRIL	-	ZM241385	Antagonist
4EIY	AA2AR	A2A	Adenosine	A	94	Human	100	X-ray	1.8	Inactive	0	14					BRIL	-	ZM241385	Antagonist
6PS7	AA2AR	A2A	Adenosine	A	95	Human	100	X-ray	1.8	Inactive	0	15					BRIL	-	ZM241385	Antagonist
6ZDR	AA2AR	A2A	Adenosine	A	94	Human	100	X-ray	1.9	Inactive	0	12					BRIL	-	3-(4-Methyl-2-thiazo..	Antagonist
5IU7	AA2AR	A2A	Adenosine	A	95	Human	100	X-ray	1.9	Inactive	0	11					BRIL	-	2-(Furan-2-yl)-5-N-[..	Agonist
5OLG	AA2AR	A2A	Adenosine	A	94	Human	100	X-ray	1.9	Inactive	0	11					BRIL	-	ZM241385	Antagonist
5OLZ	AA2AR	A2A	Adenosine	A	94	Human	100	X-ray	1.9	Inactive	0	12					BRIL	-	4-(3-amino-5-phenyl-..	Antagonist
5K2C	AA2AR	A2A	Adenosine	A	95	Human	100	X-ray	1.9	Inactive	0	15					BRIL	-	ZM241385	Antagonist
5K2D	AA2AR	A2A	Adenosine	A	95	Human	100	X-ray	1.9	Inactive	0	15					BRIL	-	ZM241385	Antagonist
6IGK	EDNRB	ETB	Endothelin	A	91	Human	100	X-ray	2	Inactive	15	22					T4-Lysozyme	-	endothelin-3	Agonist
5WIU	DRD4	D4	Dopamine	A	86	Human	100	X-ray	2	Inactive	1	15					BRIL	-	Nemonapride	Antagonist
5WQC	OX2R	OX2	Orexin	A	94	Human	100	X-ray	2	Inactive	1	15					Glycogen synthase	-	EMPA	Antagonist
6WQA	AA2AR	A2A	Adenosine	A	95	Human	100	X-ray	2	Inactive	0	15					BRIL	-	ZM241385	Antagonist
5MZJ	AA2AR	A2A	Adenosine	A	94	Human	100	X-ray	2	Inactive	0	11					BRIL	-	Theophylline	Antagonist
5OLV	AA2AR	A2A	Adenosine	A	94	Human	100	X-ray	2	Inactive	0	13					BRIL	-	CHEMBL1671936	Antagonist
6LPL	AA2AR	A2A	Adenosine	A	95	Human	100	X-ray	2	Inactive	0	13					BRIL	-	ZM241385	Antagonist
5OM4	AA2AR	A2A	Adenosine	A	95	Human	100	X-ray	2	Inactive	0	11					BRIL	-	4-(3-amino-5-phenyl-..	Antagonist
6GT3	AA2AR	A2A	Adenosine	A	94	Human	100	X-ray	2	Inactive	0	12					BRIL	-	AZD4635	Antagonist
5NM2	AA2AR	A2A	Adenosine	A	94	Human	100	X-ray	2	Inactive	0	11					BRIL	-	ZM241385	Antagonist
5IU8	AA2AR	A2A	Adenosine	A	94	Human	100	X-ray	2	Inactive	0	11					BRIL	-	Q27456347	Agonist
6QZH	CCR7	CCR7	Chemokine	A	86	Human	100	X-ray	2.1	Inactive	8	13					Sialidase NanA	-	SCHEMBL13407377	Antagonist
5WIV	DRD4	D4	Dopamine	A	87	Human	100	X-ray	2.1	Inactive	1	14					BRIL	-	Nemonapride	Antagonist
6TOD	OX1R	OX1	Orexin	A	96	Human	100	X-ray	2.1	Inactive	1	14					-	-	EMPA	Antagonist
6TOS	OX1R	OX1	Orexin	A	95	Human	100	X-ray	2.1	Inactive	1	13					-	-	GSK1059865	Antagonist
5IUB	AA2AR	A2A	Adenosine	A	94	Human	100	X-ray	2.1	Inactive	0	11					BRIL	-	Q27456344	Agonist
5NLX	AA2AR	A2A	Adenosine	A	94	Human	100	X-ray	2.1	Inactive	0	13					BRIL	-	ZM241385	Antagonist
6ZDV	AA2AR	A2A	Adenosine	A	94	Human	100	X-ray	2.1	Inactive	0	12					BRIL	-	2-Methyl-3-(4-methyl..	Antagonist
5OM1	AA2AR	A2A	Adenosine	A	94	Human	100	X-ray	2.1	Inactive	0	12					BRIL	-	4-(3-amino-5-phenyl-..	Antagonist
5MZP	AA2AR	A2A	Adenosine	A	94	Human	100	X-ray	2.1	Inactive	0	12					BRIL	-	Caffeine	Antagonist
4BVN	ADRB1	β1	Adrenoceptors	A	94	Wild turkey	80	X-ray	2.1	Inactive	0	8					-	-	(S)-Cyanopindolol	Antagonist
1U19	OPSD	Rhodopsin	Opsins	A	91	Bovine	94	X-ray	2.2	Inactive	39	23					-	-	Retinal (11-cis)	Inverse agonist
5UIW	CCR5	CCR5	Chemokine	A	98	Human	100	X-ray	2.2	Inactive	24	14					Rubredoxin	-	5P7-CCL5	Antagonist
6I9K	B1B1U5	Rhodopsin	Opsins	A	92	Hasarius adansoni	25	X-ray	2.2	Inactive	24	2					-	-	Retinal (11-cis)	Inverse agonist
5X93	EDNRB	ETB	Endothelin	A	95	Human	100	X-ray	2.2	Inactive	15	19					T4-Lysozyme	-	K-8794	Antagonist
6C1R	C5AR1	C5a1	Complement peptide	A	96	Human	100	X-ray	2.2	Inactive	10	2					BRIL	-	Avacopan	NAM
6TOT	OX1R	OX1	Orexin	A	94	Human	100	X-ray	2.2	Inactive	1	14					-	-	Lemborexant	Antagonist
6HLP	NK1R	NK1	Tachykinin	A	95	Human	100	X-ray	2.2	Inactive	1	18					GIgA glycogen synthase	-	Netupitant	Antagonist
5IUA	AA2AR	A2A	Adenosine	A	94	Human	100	X-ray	2.2	Inactive	0	12					BRIL	-	2-(Furan-2-yl)-5-N-[..	Agonist
6JZH	AA2AR	A2A	Adenosine	A	95	Human	100	X-ray	2.2	Inactive	0	14					BRIL	-	ZM241385	Antagonist
5ZKC	ACM2	M2	Acetylcholine (muscarinic)	A	94	Human	100	X-ray	2.3	Inactive	4	16					-	-	N-methyl scopolamine	Antagonist
6TQ4	OX1R	OX1	Orexin	A	94	Human	100	X-ray	2.3	Inactive	1	14					-	-	2-[1-(phenylsulfonyl..	Antagonist
6TO7	OX1R	OX1	Orexin	A	96	Human	100	X-ray	2.3	Inactive	1	15					-	-	Suvorexant	Antagonist
6TP6	OX1R	OX1	Orexin	A	95	Human	100	X-ray	2.3	Inactive	1	15					-	-	Filorexant	Antagonist
5WS3	OX2R	OX2	Orexin	A	94	Human	100	X-ray	2.3	Inactive	1	15					Glycogen synthase	-	EMPA	Antagonist
4AMJ	ADRB1	β1	Adrenoceptors	A	97	Wild turkey	80	X-ray	2.3	Inactive	0	12					-	-	(S)-Carvedilol	Inverse agonist
6HLO	NK1R	NK1	Tachykinin	A	95	Human	100	X-ray	2.4	Inactive	1	19					GIgA glycogen synthase	-	Aprepitant	Antagonist
5VRA	AA2AR	A2A	Adenosine	A	94	Human	100	X-ray	2.4	Inactive	0	15					BRIL	-	ZM241385	Antagonist
2RH1	ADRB2	β2	Adrenoceptors	A	90	Human	100	X-ray	2.4	Inactive	0	11					T4-Lysozyme	-	Carazolol	Inverse agonist
6PS2	ADRB2	β2	Adrenoceptors	A	91	Human	100	X-ray	2.4	Inactive	0	10					T4-Lysozyme	-	(S)-Alprenolol	Antagonist
5A8E	ADRB1	β1	Adrenoceptors	A	93	Wild turkey	80	X-ray	2.4	Inactive	0	7					-	-	7-methylcyanopindolo..	Inverse agonist
2Z73	OPSD	Rhodopsin	Opsins	A	98	Japanese flying squid	26	X-ray	2.5	Inactive	24	7					-	-	Retinal (11-cis)	Inverse agonist
5GLI	EDNRB	ETB	Endothelin	A	95	Human	100	X-ray	2.5	Inactive	15	22					T4-Lysozyme	-	Apo (no ligand)	Apo (no ligand)
3ODU	CXCR4	CXCR4	Chemokine	A	88	Human	100	X-ray	2.5	Inactive	7	20					T4-Lysozyme	-	IT1t	Antagonist
5YC8	ACM2	M2	Acetylcholine (muscarinic)	A	94	Human	100	X-ray	2.5	Inactive	4	15					-	-	N-methyl scopolamine	Antagonist
6OL9	ACM5	M5	Acetylcholine (muscarinic)	A	96	Human	100	X-ray	2.5	Inactive	4	16					T4-Lysozyme	-	Tiotropium	Inverse agonist
4S0V	OX2R	OX2	Orexin	A	92	Human	100	X-ray	2.5	Inactive	1	14					Glycogen synthase	-	Suvorexant	Antagonist
6AQF	AA2AR	A2A	Adenosine	A	94	Human	100	X-ray	2.5	Inactive	0	14					BRIL	-	ZM241385	Antagonist
5K2B	AA2AR	A2A	Adenosine	A	95	Human	100	X-ray	2.5	Inactive	0	15					BRIL	-	ZM241385	Antagonist
5K2A	AA2AR	A2A	Adenosine	A	95	Human	100	X-ray	2.5	Inactive	0	14					BRIL	-	ZM241385	Antagonist
6PS3	ADRB2	β2	Adrenoceptors	A	91	Human	100	X-ray	2.5	Inactive	0	11					T4-Lysozyme	-	(S)-Carvedilol	Antagonist
5D5A	ADRB2	β2	Adrenoceptors	A	95	Human	100	X-ray	2.5	Inactive	0	10					T4-Lysozyme	-	Carazolol	Inverse agonist
2Y00	ADRB1	β1	Adrenoceptors	A	97	Wild turkey	80	X-ray	2.5	Inactive	0	12					-	-	Dobutamine	Agonist (partial)
3OAX	OPSD	Rhodopsin	Opsins	A	100	Bovine	94	X-ray	2.6	Inactive	39	24					-	-	Retinal (11-cis)	Inverse agonist
3C9L	OPSD	Rhodopsin	Opsins	A	95	Bovine	94	X-ray	2.6	Inactive	39	24					-	-	Retinal (11-cis)	Inverse agonist
1GZM	OPSD	Rhodopsin	Opsins	A	95	Bovine	94	X-ray	2.6	Inactive	39	24					-	-	Retinal (11-cis)	Inverse agonist
1L9H	OPSD	Rhodopsin	Opsins	A	98	Bovine	94	X-ray	2.6	Inactive	39	23					-	-	Retinal (11-cis)	Inverse agonist
2G87	OPSD	Rhodopsin	Opsins	A	100	Bovine	94	X-ray	2.6	Inactive	39	24					-	-	Retinal (11-cis)	Agonist
5U09	CNR1	CB1	Cannabinoid	A	93	Human	100	X-ray	2.6	Inactive	13	4					Glycogen synthase	-	Taranabant	Inverse agonist
5VBL	APJ	apelin	Apelin	A	94	Human	100	X-ray	2.6	Inactive	7	13					Rubredoxin	-	AMG3054	Agonist
5DSG	ACM4	M4	Acetylcholine (muscarinic)	A	92	Human	100	X-ray	2.6	Inactive	4	12					T4-Lysozyme	-	Tiotropium	Antagonist
6WJC	ACM1	M1	Acetylcholine (muscarinic)	A	94	Human	100	X-ray	2.6	Inactive	4	19					T4-Lysozyme	-	Muscarinic toxin 7	NAM
5ZK3	ACM2	M2	Acetylcholine (muscarinic)	A	94	Human	100	X-ray	2.6	Inactive	4	15					-	-	QNB	Antagonist
6TQ6	OX1R	OX1	Orexin	A	95	Human	100	X-ray	2.6	Inactive	1	14					-	-	2-(5-methylsulfonylp..	Antagonist
6TPN	OX2R	OX2	Orexin	A	94	Human	100	X-ray	2.6	Inactive	1	13					GlgA glycogen synthase	-	HTL6641	Antagonist
3EML	AA2AR	A2A	Adenosine	A	94	Human	100	X-ray	2.6	Inactive	0	14					T4-Lysozyme	-	ZM241385	Antagonist
6S0L	AA2AR	A2A	Adenosine	A	94	Human	100	X-ray	2.6	Inactive	0	16					BRIL	-	ZM241385	Antagonist
6S0Q	AA2AR	A2A	Adenosine	A	94	Human	100	X-ray	2.6	Inactive	0	16					BRIL	-	ZM241385	Antagonist
5OLH	AA2AR	A2A	Adenosine	A	94	Human	100	X-ray	2.6	Inactive	0	11					BRIL	-	Vipadenant	Antagonist
6PS4	ADRB2	β2	Adrenoceptors	A	91	Human	100	X-ray	2.6	Inactive	0	11					T4-Lysozyme	-	ICI-118551	Antagonist
2Y02	ADRB1	β1	Adrenoceptors	A	97	Wild turkey	80	X-ray	2.6	Inactive	0	12					-	-	Carmoterol	Agonist
2Y01	ADRB1	β1	Adrenoceptors	A	95	Wild turkey	80	X-ray	2.6	Inactive	0	12					-	-	Dobutamine	Agonist (partial)
6D27	PD2R2	DP2	Prostanoid	A	98	Human	100	X-ray	2.7	Inactive	33	4					T4-Lysozyme	-	CAY10471	Antagonist
6GPX	CCR2	CCR2	Chemokine	A	86	Human	100	X-ray	2.7	Inactive	24	4					Rubredoxin	-	MK-0812	Antagonist
4MBS	CCR5	CCR5	Chemokine	A	97	Human	100	X-ray	2.7	Inactive	24	10					Rubredoxin	-	Maraviroc	Antagonist
3AYN	OPSD	Rhodopsin	Opsins	A	100	Japanese flying squid	26	X-ray	2.7	Inactive	24	8					-	-	Retinal (11-cis)	Inverse agonist
4IAR	5HT1B	5-HT1B	5-Hydroxytryptamine	A	93	Human	100	X-ray	2.7	Inactive	21	34					BRIL	-	Ergotamine	Agonist
6K1Q	EDNRB	ETB	Endothelin	A	92	Human	100	X-ray	2.7	Inactive	15	13					T4-Lysozyme	-	IRL2500	Inverse agonist
6IGL	EDNRB	ETB	Endothelin	A	90	Human	100	X-ray	2.7	Inactive	15	13					T4-Lysozyme	-	IRL1620	Agonist (partial)
5O9H	C5AR1	C5a1	Complement peptide	A	96	Human	100	X-ray	2.7	Inactive	10	3					-	-	NDT 9513727	Antagonist
4RWD	OPRD	δ	Opioid	A	97	Human	100	X-ray	2.7	Inactive	7	10					BRIL	-	DIPP-NH2	Antagonist
5CXV	ACM1	M1	Acetylcholine (muscarinic)	A	94	Human	100	X-ray	2.7	Inactive	4	14					T4-Lysozyme	-	Tiotropium	Antagonist
6BQH	5HT2C	5-HT2C	5-Hydroxytryptamine	A	92	Human	100	X-ray	2.7	Inactive	1	22					BRIL	-	Ritanserin	Inverse agonist
6KUX	ADA2A	α2A	Adrenoceptors	A	90	Human	100	X-ray	2.7	Inactive	1	12					BRIL	-	RSC	Antagonist
6TQ7	OX1R	OX1	Orexin	A	96	Human	100	X-ray	2.7	Inactive	1	16					-	-	SB-334867	Antagonist
6TQ9	OX1R	OX1	Orexin	A	95	Human	100	X-ray	2.7	Inactive	1	12					-	-	SB-408124	Antagonist
6TPJ	OX2R	OX2	Orexin	A	94	Human	100	X-ray	2.7	Inactive	1	16					GlgA glycogen synthase	-	Suvorexant	Antagonist
6TPG	OX2R	OX2	Orexin	A	94	Human	100	X-ray	2.7	Inactive	1	15					GlgA glycogen synthase	-	EMPA	Antagonist
6J20	NK1R	NK1	Tachykinin	A	91	Human	100	X-ray	2.7	Inactive	1	12					T4-Lysozyme	-	Aprepitant	Antagonist
3VG9	AA2AR	A2A	Adenosine	A	96	Human	100	X-ray	2.7	Inactive	0	11					-	Antibody fab fragmen..	ZM241385	Antagonist
6PS6	ADRB2	β2	Adrenoceptors	A	91	Human	100	X-ray	2.7	Inactive	0	11					T4-Lysozyme	-	Timolol	Antagonist
5X7D	ADRB2	β2	Adrenoceptors	A	88	Human	100	X-ray	2.7	Inactive	0	11					T4-Lysozyme	-	4-carbamoyl-N-[(2R)-..	NAM
2VT4	ADRB1	β1	Adrenoceptors	A	91	Wild turkey	80	X-ray	2.7	Inactive	0	10					-	-	(S)-Cyanopindolol	Antagonist
3ZPR	ADRB1	β1	Adrenoceptors	A	97	Wild turkey	80	X-ray	2.7	Inactive	0	11					-	-	4-Methyl-2-piperazin..	Antagonist
5ZBQ	NPY1R	Y1	Neuropeptide Y	A	92	Human	100	X-ray	2.7	Inactive	0	14					T4-Lysozyme	-	UR-MK299	Antagonist
5LWE	CCR9	CCR9	Chemokine	A	79	Human	100	X-ray	2.8	Inactive	71						-	-	Vercirnon	Antagonist
1HZX	OPSD	Rhodopsin	Opsins	A	98	Bovine	94	X-ray	2.8	Inactive	39	23					-	-	Retinal (11-cis)	Inverse agonist
2HPY	OPSD	Rhodopsin	Opsins	A	100	Bovine	94	X-ray	2.8	Inactive	39	24					-	-	Retinal (11-cis)	Agonist
1F88	OPSD	Rhodopsin	Opsins	A	99	Bovine	94	X-ray	2.8	Inactive	39	26					-	-	Retinal (11-cis)	Inverse agonist
6D26	PD2R2	DP2	Prostanoid	A	98	Human	100	X-ray	2.8	Inactive	33	0					T4-Lysozyme	-	Fevipiprant	Antagonist
5T1A	CCR2	CCR2	Chemokine	A	92	Human	100	X-ray	2.8	Inactive	24	10					T4-Lysozyme	-	BMS-681	Antagonist
6AKY	CCR5	CCR5	Chemokine	A	92	Human	100	X-ray	2.8	Inactive	24	8					Rubredoxin	-	4,4-difluoro-N-[(1S)..	Antagonist
6AKX	CCR5	CCR5	Chemokine	A	97	Human	100	X-ray	2.8	Inactive	24	10					Rubredoxin	-	N-[(1S)-3-{(3-exo)-3..	Antagonist
4WW3	OPSD	Rhodopsin	Opsins	A	100	Japanese flying squid	26	X-ray	2.8	Inactive	24	8					-	-	Retinal (11-cis)	Agonist
3AYM	OPSD	Rhodopsin	Opsins	A	100	Japanese flying squid	26	X-ray	2.8	Inactive	24	7					-	-	Retinal (11-cis)	Agonist
4IAQ	5HT1B	5-HT1B	5-Hydroxytryptamine	A	96	Human	100	X-ray	2.8	Inactive	21	22					BRIL	-	Dihydroergotamine	Agonist
7BR3	GNRHR	GnRH1	Gonadotrophin-releasing hormone	A	91	Human	100	X-ray	2.8	Inactive	21	9					GIgA glycogen synthase	-	Elagolix	Antagonist
5GLH	EDNRB	ETB	Endothelin	A	89	Human	100	X-ray	2.8	Inactive	15	28					T4-Lysozyme	-	Endothelin-1	Agonist
5TGZ	CNR1	CB1	Cannabinoid	A	95	Human	100	X-ray	2.8	Inactive	13	11					Flavodoxin	-	AM-6538	Antagonist
4ZUD	AGTR1	AT1	Angiotensin	A	87	Human	100	X-ray	2.8	Inactive	7	5					BRIL	-	Olmesartan	Inverse agonist
4DKL	OPRM	μ	Opioid	A	95	Mouse	98	X-ray	2.8	Inactive	7	9					T4-Lysozyme	-	Methyl 4-[[(4R,4aS,7..	Antagonist
5ZTY	CNR2	CB2	Cannabinoid	A	98	Human	100	X-ray	2.8	Inactive	6	7					T4-Lysozyme	-	AM10257	Antagonist
4U15	ACM3	M3	Acetylcholine (muscarinic)	A	94	Rat	97	X-ray	2.8	Inactive	4	24					T4-Lysozyme	-	Tiotropium	Antagonist
4BUO	NTR1	NTS1	Neurotensin	A	94	Rat	93	X-ray	2.8	Inactive	3	16					-	-	neurotensin	Agonist
6KUW	ADA2C	α2C	Adrenoceptors	A	95	Human	100	X-ray	2.8	Inactive	1	11					GlgA glycogen synthase	-	(8Ar,12aS,13aR)-12-e..	Antagonist
3V2Y	S1PR1	S1P1	Lysophospholipid (S1P)	A	90	Human	100	X-ray	2.8	Inactive	1	9					T4-Lysozyme	-	(R)-3-Amino-4-(3-hex..	Antagonist
6ME2	MTR1A	MT1	Melatonin	A	93	Human	100	X-ray	2.8	Inactive	1	9					GIgA glycogen synthase	-	Ramelteon	Agonist
6ME6	MTR1B	MT2	Melatonin	A	93	Human	100	X-ray	2.8	Inactive	1	7					BRIL	-	2-Phenylmelatonin	Agonist
4ZJ8	OX1R	OX1	Orexin	A	93	Human	100	X-ray	2.8	Inactive	1	15					GIgA glycogen synthase	-	Suvorexant	Antagonist
4ZJC	OX1R	OX1	Orexin	A	93	Human	100	X-ray	2.8	Inactive	1	16					GIgA glycogen synthase	-	SB-674042	Antagonist
5N2R	AA2AR	A2A	Adenosine	A	94	Human	100	X-ray	2.8	Inactive	0	11					BRIL	-	PSB36	Antagonist
5JTB	AA2AR	A2A	Adenosine	A	95	Human	100	X-ray	2.8	Inactive	0	13					BRIL	-	ZM241385	Antagonist
3NY9	ADRB2	β2	Adrenoceptors	A	89	Human	100	X-ray	2.8	Inactive	0	10					T4-Lysozyme	-	Q27461782	Inverse agonist
3D4S	ADRB2	β2	Adrenoceptors	A	89	Human	100	X-ray	2.8	Inactive	0	9					T4-Lysozyme	-	Timolol	Inverse agonist
3NY8	ADRB2	β2	Adrenoceptors	A	89	Human	100	X-ray	2.8	Inactive	0	12					T4-Lysozyme	-	ICI-118551	Inverse agonist
6PRZ	ADRB2	β2	Adrenoceptors	A	90	Human	100	X-ray	2.8	Inactive	0	9					T4-Lysozyme	-	(S)-Alprenolol	Antagonist
2Y03	ADRB1	β1	Adrenoceptors	A	97	Wild turkey	80	X-ray	2.8	Inactive	0	11					-	-	Isoprenaline	Agonist
3ZPQ	ADRB1	β1	Adrenoceptors	A	97	Wild turkey	80	X-ray	2.8	Inactive	0	11					-	-	4-(1-Piperazinyl)-1H..	Antagonist
6C1Q	C5AR1	C5a1	Complement peptide	A	96	Human	100	X-ray	2.9	Inactive	10	2					BRIL	-	NDT 9513727	NAM
4YAY	AGTR1	AT1	Angiotensin	A	86	Human	100	X-ray	2.9	Inactive	7	2					BRIL	-	ZD7155	Antagonist
3OE0	CXCR4	CXCR4	Chemokine	A	86	Human	100	X-ray	2.9	Inactive	7	19					T4-Lysozyme	-	CVX15	Antagonist
4DJH	OPRK	κ	Opioid	A	94	Human	100	X-ray	2.9	Inactive	7	6					T4-Lysozyme	-	JDTic	Antagonist
6A94	5HT2A	5-HT2A	5-Hydroxytryptamine	A	93	Human	100	X-ray	2.9	Inactive	1	16					BRIL	-	Zotepine	Antagonist
4Z35	LPAR1	LPA1	Lysophospholipid (LPA)	A	91	Human	100	X-ray	2.9	Inactive	1	5					BRIL	-	ONO-9910539	Antagonist
4Z36	LPAR1	LPA1	Lysophospholipid (LPA)	A	91	Human	100	X-ray	2.9	Inactive	1	5					BRIL	-	ONO-3080573	Antagonist
6ME3	MTR1A	MT1	Melatonin	A	93	Human	100	X-ray	2.9	Inactive	1	11					GIgA glycogen synthase	-	2-Phenylmelatonin	Agonist
6PS5	ADRB2	β2	Adrenoceptors	A	91	Human	100	X-ray	2.9	Inactive	0	11					T4-Lysozyme	-	(S)-Propranolol	Antagonist
6CM4	DRD2	D2	Dopamine	A	91	Human	100	X-ray	2.9	Inactive	0	7					T4-Lysozyme	-	Risperidone	Inverse agonist
3PBL	DRD3	D3	Dopamine	A	92	Human	100	X-ray	2.9	Inactive	0	10					T4-Lysozyme	-	Eticlopride	Antagonist
2PED	OPSD	Rhodopsin	Opsins	A	100	Bovine	94	X-ray	3	Inactive	39	24					-	-	Retinal (11-cis)	Inverse agonist
7C61	5HT1B	5-HT1B	5-Hydroxytryptamine	A	86	Human	100	X-ray	3	Inactive	21	37					-	-	Ergotamine	Antagonist
6LRY	EDNRB	ETB	Endothelin	A	89	Human	100	X-ray	3	Inactive	15	12					T4-Lysozyme	-	Sarafotoxin S6b	Agonist
4EA3	OPRX	NOP	Opioid	A	92	Human	100	X-ray	3	Inactive	7	11					BRIL	-	C-24	Antagonist
5DHH	OPRX	NOP	Opioid	A	92	Human	100	X-ray	3	Inactive	7	12					BRIL	-	SB-612111	Antagonist
5DHG	OPRX	NOP	Opioid	A	92	Human	100	X-ray	3	Inactive	7	11					BRIL	-	C-35	Antagonist
3UON	ACM2	M2	Acetylcholine (muscarinic)	A	91	Human	100	X-ray	3	Inactive	4	12					T4-Lysozyme	-	QNB	Antagonist
5ZKB	ACM2	M2	Acetylcholine (muscarinic)	A	94	Human	100	X-ray	3	Inactive	4	18					-	-	AF-DX 384	Antagonist
5ZK8	ACM2	M2	Acetylcholine (muscarinic)	A	94	Human	100	X-ray	3	Inactive	4	18					-	-	N-methyl scopolamine	Antagonist
6KP6	ACM4	M4	Acetylcholine (muscarinic)	A	95	Human	100	X-ray	3	Inactive	4	8					GlgA glycogen synthase	-	-	-
3ZEV	NTR1	NTS1	Neurotensin	A	97	Rat	93	X-ray	3	Inactive	3	14					-	-	neurotensin	Agonist
6A93	5HT2A	5-HT2A	5-Hydroxytryptamine	A	93	Human	100	X-ray	3	Inactive	1	19					BRIL	-	Risperidone	Antagonist
4Z34	LPAR1	LPA1	Lysophospholipid (LPA)	A	91	Human	100	X-ray	3	Inactive	1	5					BRIL	-	ONO-9780307	Antagonist
6TP4	OX1R	OX1	Orexin	A	96	Human	100	X-ray	3	Inactive	1	14					-	-	ACT-462206	Antagonist
6TP3	OX1R	OX1	Orexin	A	95	Human	100	X-ray	3	Inactive	1	14					-	-	Nemorexant	Antagonist
2Y04	ADRB1	β1	Adrenoceptors	A	97	Wild turkey	80	X-ray	3	Inactive	0	13					-	-	Salbutamol	Agonist (partial)
2YCW	ADRB1	β1	Adrenoceptors	A	91	Wild turkey	80	X-ray	3	Inactive	0	10					-	-	Carazolol	Antagonist
5ZBH	NPY1R	Y1	Neuropeptide Y	A	96	Human	100	X-ray	3	Inactive	0	14					T4-Lysozyme	-	BMS-193885	Antagonist
3OE8	CXCR4	CXCR4	Chemokine	A	93	Human	100	X-ray	3.1	Inactive	7	20					T4-Lysozyme	-	IT1t	Antagonist
4RWS	CXCR4	CXCR4	Chemokine	A	87	Human	100	X-ray	3.1	Inactive	7	21					T4-Lysozyme	-	vMIP-II	Antagonist
3OE9	CXCR4	CXCR4	Chemokine	A	90	Human	100	X-ray	3.1	Inactive	7	21					T4-Lysozyme	-	IT1t	Antagonist
5ZHP	ACM3	M3	Acetylcholine (muscarinic)	A	95	Rat	97	X-ray	3.1	Inactive	4	25					T4-Lysozyme	-	(1R,2R,4S,5S,7s)-7-(..	Antagonist
3RZE	HRH1	H1	Histamine	A	89	Human	100	X-ray	3.1	Inactive	4	16					T4-Lysozyme	-	Doxepin	Antagonist
4BV0	NTR1	NTS1	Neurotensin	A	95	Rat	93	X-ray	3.1	Inactive	3	16					-	-	neurotensin	Agonist
6ME8	MTR1B	MT2	Melatonin	A	92	Human	100	X-ray	3.1	Inactive	1	8					BRIL	-	2-Phenylmelatonin	Agonist
5OLO	AA2AR	A2A	Adenosine	A	94	Human	100	X-ray	3.1	Inactive	0	10					BRIL	-	Tozadenant	Antagonist
3VGA	AA2AR	A2A	Adenosine	A	96	Human	100	X-ray	3.1	Inactive	0	11					-	-	ZM241385	Antagonist
6OBA	ADRB2	β2	Adrenoceptors	A	90	Human	100	X-ray	3.1	Inactive	0	9					T4-Lysozyme	-	(S)-Alprenolol	Antagonist
6LUQ	DRD2	D2	Dopamine	A	92	Human	100	X-ray	3.1	Inactive	0	9					T4-Lysozyme	-	Haloperidol	Antagonist
6TPK	OXYR	OT	Vasopressin and oxytocin	A	86	Human	100	X-ray	3.2	Inactive	21	8					GIgA glycogen synthase	-	Retosiban	Antagonist
5YWY	PE2R4	EP4	Prostanoid	A	94	Human	100	X-ray	3.2	Inactive	18	16					-	Fab	ONO-AE3-208	Antagonist
6KQI	CNR1	CB1	Cannabinoid	A	93	Human	100	X-ray	3.2	Inactive	13	3					GlgA glycogen synthase	-	ORG27569	NAM
6LFL	CXCR2	CXCR2	Chemokine	A	93	Human	100	X-ray	3.2	Inactive	8	13					GIgA glycogen synthase	-	4-[[3,4-Dioxo-2-[[(1..	NAM
6KNM	APJ	apelin	Apelin	A	89	Human	100	X-ray	3.2	Inactive	7	10					Rubredoxin	-	Single domain antibo..	Agonist
3OE6	CXCR4	CXCR4	Chemokine	A	94	Human	100	X-ray	3.2	Inactive	7	17					T4-Lysozyme	-	IT1t	Antagonist
6KPC	CNR2	CB2	Cannabinoid	A	94	Human	100	X-ray	3.2	Inactive	6	6					T4-Lysozyme	-	(6Ar,9R,10aR)-9-(hyd..	Agonist
6KUY	ADA2A	α2A	Adrenoceptors	A	89	Human	100	X-ray	3.2	Inactive	1	12					BRIL	-	(2~{S})-4-fluoranyl-..	Agonist (partial)
6ME5	MTR1A	MT1	Melatonin	A	93	Human	100	X-ray	3.2	Inactive	1	8					GlgA glycogen synthase	-	Agomelatine	Agonist
6ME4	MTR1A	MT1	Melatonin	A	93	Human	100	X-ray	3.2	Inactive	1	10					GlgA glycogen synthase	-	2-Iodomelatonin	Agonist
6ME7	MTR1B	MT2	Melatonin	A	94	Human	100	X-ray	3.2	Inactive	1	10					BRIL	-	2-Phenylmelatonin	Agonist
6J21	NK1R	NK1	Tachykinin	A	91	Human	100	X-ray	3.2	Inactive	1	14					T4-Lysozyme	-	Aprepitant	Antagonist
5UEN	AA1R	A1	Adenosine	A	93	Human	100	X-ray	3.2	Inactive	0	13					BRIL	-	DU172	Antagonist
5UVI	AA2AR	A2A	Adenosine	A	94	Human	100	X-ray	3.2	Inactive	0	14					BRIL	-	ZM241385	Antagonist
6PS1	ADRB2	β2	Adrenoceptors	A	91	Human	100	X-ray	3.2	Inactive	0	10					T4-Lysozyme	-	Timolol	Antagonist
5D6L	ADRB2	β2	Adrenoceptors	A	88	Human	100	X-ray	3.2	Inactive	0	11					T4-Lysozyme	-	Carazolol	Inverse agonist
3NYA	ADRB2	β2	Adrenoceptors	A	89	Human	100	X-ray	3.2	Inactive	0	12					T4-Lysozyme	-	(S)-Alprenolol	Antagonist
5JQH	ADRB2	β2	Adrenoceptors	A	89	Human	100	X-ray	3.2	Inactive	0	10					T4-Lysozyme	Nanobody	Carazolol	Inverse agonist
2YCX	ADRB1	β1	Adrenoceptors	A	94	Wild turkey	80	X-ray	3.2	Inactive	0	10					-	-	(S)-Cyanopindolol	Antagonist
2YCY	ADRB1	β1	Adrenoceptors	A	95	Wild turkey	80	X-ray	3.2	Inactive	0	11					-	-	(S)-Cyanopindolol	Antagonist
4AMI	ADRB1	β1	Adrenoceptors	A	91	Wild turkey	80	X-ray	3.2	Inactive	0	11					-	-	Bucindolol	Agonist
6GPS	CCR2	CCR2	Chemokine	A	89	Human	100	X-ray	3.3	Inactive	24	5					Rubredoxin	-	MK-0812	Antagonist
4RWA	OPRD	δ	Opioid	A	97	Human	100	X-ray	3.3	Inactive	7	13					BRIL	-	DIPP-NH2	Antagonist
6VI4	OPRK	κ	Opioid	A	95	Human	100	X-ray	3.3	Inactive	7	10					-	Nanobody 6	JDTic	Antagonist
6KO5	GHSR	ghrelin	Ghrelin	A	93	Human	100	X-ray	3.3	Inactive	1	16					BRIL	Fab7881 heavy chain..	6-(4-Bromo-2-fluorop..	Antagonist
6PS8	MTR1A	MT1	Melatonin	A	92	Human	100	X-ray	3.3	Inactive	1	9					GIgA glycogen synthase	-	2-Phenylmelatonin	Antagonist
6ME9	MTR1B	MT2	Melatonin	A	92	Human	100	X-ray	3.3	Inactive	1	9					BRIL	-	Ramelteon	Agonist
6HLL	NK1R	NK1	Tachykinin	A	93	Human	100	X-ray	3.3	Inactive	1	18					GIgA glycogen synthase	-	CP-99,994	Antagonist
5N2S	AA1R	A1	Adenosine	A	87	Human	100	X-ray	3.3	Inactive	0	17					BRIL	-	PSB36	Agonist
3UZA	AA2AR	A2A	Adenosine	A	94	Human	100	X-ray	3.3	Inactive	0	12					-	-	6-(2,6-Dimethylpyrid..	Antagonist
3PWH	AA2AR	A2A	Adenosine	A	94	Human	100	X-ray	3.3	Inactive	0	13					-	-	ZM241385	Antagonist
3UZC	AA2AR	A2A	Adenosine	A	94	Human	100	X-ray	3.3	Inactive	0	11					-	-	4-(3-amino-5-phenyl-..	Antagonist
3REY	AA2AR	A2A	Adenosine	A	93	Human	100	X-ray	3.3	Inactive	0	11					-	-	Xanthine amine conge..	Antagonist
2J4Y	OPSD	Rhodopsin	Opsins	A	100	Bovine	94	X-ray	3.4	Inactive	39	28					-	-	Retinal (11-cis)	Inverse agonist
3C9M	OPSD	Rhodopsin	Opsins	A	84	Bovine	94	X-ray	3.4	Inactive	39	26					-	-	Retinal (11-cis)	Inverse agonist
4EJ4	OPRD	δ	Opioid	A	92	Mouse	99	X-ray	3.4	Inactive	7	11					T4-Lysozyme	-	Naltrindole	Antagonist
4DAJ	ACM3	M3	Acetylcholine (muscarinic)	A	92	Rat	97	X-ray	3.4	Inactive	4	15					T4-Lysozyme	-	Tiotropium	Antagonist
6WGT	5HT2A	5-HT2A	5-Hydroxytryptamine	A	92	Human	100	X-ray	3.4	Inactive	1	22					BRIL	-	Lysergide	Agonist
6WH4	5HT2A	5-HT2A	5-Hydroxytryptamine	A	90	Human	100	X-ray	3.4	Inactive	1	22					BRIL	-	CHEMBL428892	Inverse agonist
3KJ6	ADRB2	β2	Adrenoceptors	A	79	Human	100	X-ray	3.4	Inactive	1	16					-	Antibody	-	-
2R4R	ADRB2	β2	Adrenoceptors	A	76	Human	100	X-ray	3.4	Inactive	1	15					-	Antibody	-	-
2R4S	ADRB2	β2	Adrenoceptors	A	76	Human	100	X-ray	3.4	Inactive	1	15					-	Antibody	-	-
3V2W	S1PR1	S1P1	Lysophospholipid (S1P)	A	92	Human	100	X-ray	3.4	Inactive	1	9					T4-Lysozyme	-	(R)-3-Amino-4-(3-hex..	Antagonist
6E59	NK1R	NK1	Tachykinin	A	90	Human	100	X-ray	3.4	Inactive	1	12					GlgA glycogen synthase	-	L760735	Antagonist
6PS0	ADRB2	β2	Adrenoceptors	A	90	Human	100	X-ray	3.4	Inactive	0	11					T4-Lysozyme	-	Carazolol	Antagonist
5F8U	ADRB1	β1	Adrenoceptors	A	91	Wild turkey	80	X-ray	3.4	Inactive	0	14					-	-	(S)-Cyanopindolol	Antagonist
5UIG	AA2AR	A2A	Adenosine	A	90	Human	100	X-ray	3.5	Inactive	29	19					BRIL	-	5-Amino-N-[(2-Methox..	Antagonist
6IQL	DRD4	D4	Dopamine	A	77	Mouse	88	X-ray	3.5	Inactive	21	32					BRIL	-	L745870	Antagonist
6V9S	OX1R	OX1	Orexin	A	92	Human	100	X-ray	3.5	Inactive	1	13					GlgA glycogen synthase	-	JH112	Antagonist
3PDS	ADRB2	β2	Adrenoceptors	A	91	Human	100	X-ray	3.5	Inactive	0	11					T4-Lysozyme	-	FAUC50	Agonist
4GPO	ADRB1	β1	Adrenoceptors	A	90	Wild turkey	80	X-ray	3.5	Inactive	0	15					-	-	-	-
5XPR	EDNRB	ETB	Endothelin	A	92	Human	100	X-ray	3.6	Inactive	15	17					T4-Lysozyme	-	-	-
4U14	ACM3	M3	Acetylcholine (muscarinic)	A	95	Rat	97	X-ray	3.6	Inactive	4	17					T4-Lysozyme	-	Tiotropium	Antagonist
4BWB	NTR1	NTS1	Neurotensin	A	96	Rat	93	X-ray	3.6	Inactive	3	17					-	-	neurotensin	Agonist
3RFM	AA2AR	A2A	Adenosine	A	94	Human	100	X-ray	3.6	Inactive	0	12					-	-	Caffeine	Antagonist
2YCZ	ADRB1	β1	Adrenoceptors	A	91	Wild turkey	80	X-ray	3.6	Inactive	0	13					-	-	Iodocyanopindolol	Antagonist
2ZIY	OPSD	Rhodopsin	Opsins	A	100	Japanese flying squid	26	X-ray	3.7	Inactive	24	7					-	-	Retinal (11-cis)	Inverse agonist
5X33	Q9WTK1	BLT1	Leukotriene	A	82	Guinea pig	77	X-ray	3.7	Inactive	7						T4-Lysozyme	-	BIIL-260	Antagonist
4U16	ACM3	M3	Acetylcholine (muscarinic)	A	90	Rat	97	X-ray	3.7	Inactive	4	24					T4-Lysozyme	-	N-methyl scopolamine	Antagonist
2I35	OPSD	Rhodopsin	Opsins	A	100	Bovine	94	X-ray	3.8	Inactive	39	22					-	-	Retinal (11-cis)	Inverse agonist
5D5B	ADRB2	β2	Adrenoceptors	A	95	Human	100	X-ray	3.8	Inactive	0	11					T4-Lysozyme	-	Carazolol	Inverse agonist
6MEO	CCR5	CCR5	Chemokine	A	88	Human	100	cryo-EM	3.9	Inactive	24	16					-	T-cell surface glyco..	Envelope glycoprotei..	Antagonist
5V54	5HT1B	5-HT1B	5-Hydroxytryptamine	A	93	Human	100	X-ray	3.9	Inactive	21	27					BRIL	-	CHEMBL428892	Antagonist
5TE5	OPSD	Rhodopsin	Opsins	A	89	Bovine	94	X-ray	4	Inactive	39	18					-	-	10,20-Methanoretinal	Agonist
4GBR	ADRB2	β2	Adrenoceptors	A	92	Human	100	X-ray	4	Inactive	0	10					T4-Lysozyme	-	Carazolol	Inverse agonist
2I36	OPSD	Rhodopsin	Opsins	A	100	Bovine	94	X-ray	4.1	Inactive	39	25					-	-	Apo (no ligand)	Apo (no ligand)
2I37	OPSD	Rhodopsin	Opsins	A	95	Bovine	94	X-ray	4.2	Inactive	39	25					-	-	Apo (no ligand)	Apo (no ligand)
5YHL	PE2R4	EP4	Prostanoid	A	94	Human	100	X-ray	4.2	Inactive	18	16					-	Fab	ONO-AE3-208-Br	Antagonist
6MH8	AA2AR	A2A	Adenosine	A	94	Human	100	X-ray	4.2	Inactive	0	11					BRIL	-	ZM241385	Antagonist
6OFJ	OPSD	Rhodopsin	Opsins	A	86	Bovine	94	cryo-EM	4.5	Inactive	39	41					-	-	Apo (no ligand)	Apo (no ligand)
6MET	CCR5	CCR5	Chemokine	A	88	Human	100	cryo-EM	4.5	Inactive	24	16					-	T-cell surface glyco..	Envelope glycoprotei..	Antagonist
6RNK	SUCR1	succinate	Succinate	A	91	Rat	76	X-ray	1.9	Intermediate	51	43					-	Nanobody6	NF-56-EJ40	Antagonist
6IBB	SUCR1	succinate	Succinate	A	91	Rat	76	X-ray	2.1	Intermediate	51	44					-	Nanobody6	-	-
5TZR	FFAR1	FFA1	Free fatty acid	A	90	Human	100	X-ray	2.2	Intermediate	51	25					T4-Lysozyme	-	MK-8666	Agonist
4XNV	P2RY1	P2Y1	P2Y	A	92	Human	100	X-ray	2.2	Intermediate	51	30					Rubredoxin	-	BPTU	NAM
3VW7	PAR1	PAR1	Proteinase-activated	A	89	Human	100	X-ray	2.2	Intermediate	51	33					T4-Lysozyme	-	Vorapaxar	Antagonist
6LI0	GPR52	GPR52	A orphans	A	87	Human	100	X-ray	2.2	Intermediate	44	15					Flavodoxin	-	c17	Agonist
4PHU	FFAR1	FFA1	Free fatty acid	A	90	Human	100	X-ray	2.3	Intermediate	51	25					T4-Lysozyme	-	Fasiglifam	Agonist
6Z10	SUCR1	succinate	Succinate	A	91	Rat	76	X-ray	2.3	Intermediate	51	43					-	Nanobody 6	2-[2-[[3-[4-chlorany..	Antagonist
6RZ6	CLTR2	CysLT2	Leukotriene	A	95	Human	100	X-ray	2.4	Intermediate	51	33					BRIL	-	ONO-2570366 (C2221 s..	Antagonist
6RZ7	CLTR2	CysLT2	Leukotriene	A	93	Human	100	X-ray	2.4	Intermediate	51	32					BRIL	-	ONO-2570366 (C2221 s..	Antagonist
6RZ5	CLTR1	CysLT1	Leukotriene	A	91	Human	100	X-ray	2.5	Intermediate	51	29					BRIL	-	Zafirlukast	Antagonist
4PXZ	P2Y12	P2Y12	P2Y	A	84	Human	100	X-ray	2.5	Intermediate	51	32					BRIL	-	2-MeSADP	Agonist
6IIU	TA2R	TP	Prostanoid	A	91	Human	100	X-ray	2.5	Intermediate	51	14					BRIL	-	Ramatroban	Antagonist
4NTJ	P2Y12	P2Y12	P2Y	A	89	Human	100	X-ray	2.6	Intermediate	51						BRIL	-	AZD1283	Antagonist
4IB4	5HT2B	5-HT2B	5-Hydroxytryptamine	A	95	Human	100	X-ray	2.7	Intermediate	51	37					BRIL	-	Ergotamine	Agonist
6RZ4	CLTR1	CysLT1	Leukotriene	A	94	Human	100	X-ray	2.7	Intermediate	51	28					BRIL	-	Pranlukast	Antagonist
6RZ8	CLTR2	CysLT2	Leukotriene	A	89	Human	100	X-ray	2.7	Intermediate	51	47					BRIL	-	ONO-2080365	Antagonist
6RZ9	CLTR2	CysLT2	Leukotriene	A	95	Human	100	X-ray	2.7	Intermediate	51	33					BRIL	-	ONO-2770372	Antagonist
4XNW	P2RY1	P2Y1	P2Y	A	94	Human	100	X-ray	2.7	Intermediate	51	31					Rubredoxin	-	MRS2500	Antagonist
6W25	MC4R	MC4	Melanocortin	A	96	Human	100	X-ray	2.8	Intermediate	59	11					GlgA glycogen synthase	-	Calcium ion	PAM
4NC3	5HT2B	5-HT2B	5-Hydroxytryptamine	A	95	Human	100	X-ray	2.8	Intermediate	51	41					BRIL	-	Ergotamine	Agonist
5KW2	FFAR1	FFA1	Free fatty acid	A	88	Human	100	X-ray	2.8	Intermediate	51	28					T4-Lysozyme	-	(3~{S})-3-cyclopropy..	Agonist
5NDD	PAR2	PAR2	Proteinase-activated	A	96	Human	100	X-ray	2.8	Intermediate	51	42					T4-Lysozyme	-	AZ8838	Antagonist
6LI2	GPR52	GPR52	A orphans	A	87	Human	100	X-ray	2.8	Intermediate	44	18					Rubredoxin	-	-	-
6DRY	5HT2B	5-HT2B	5-Hydroxytryptamine	A	94	Human	100	X-ray	2.9	Intermediate	51	45					BRIL	-	Methylergonovine	Agonist
5TVN	5HT2B	5-HT2B	5-Hydroxytryptamine	A	94	Human	100	X-ray	2.9	Intermediate	51	45					BRIL	-	Lysergide	Agonist
5ZKQ	PTAFR	PAF	Platelet-activating factor	A	87	Human	100	X-ray	2.9	Intermediate	51	39					T4-Lysozyme	-	ABT-491	Inverse agonist
6LI1	GPR52	GPR52	A orphans	A	89	Human	100	X-ray	2.9	Intermediate	44	13					Flavodoxin	-	-	-
6IIV	TA2R	TP	Prostanoid	A	92	Human	100	X-ray	3	Intermediate	51	12					BRIL	-	Daltroban	Antagonist
6DRZ	5HT2B	5-HT2B	5-Hydroxytryptamine	A	93	Human	100	X-ray	3.1	Intermediate	51	43					BRIL	-	Methysergide	Antagonist
6DRX	5HT2B	5-HT2B	5-Hydroxytryptamine	A	95	Human	100	X-ray	3.1	Intermediate	51	37					BRIL	-	Lisuride	Antagonist
4PY0	P2Y12	P2Y12	P2Y	A	84	Human	100	X-ray	3.1	Intermediate	51	39					BRIL	-	5310983	Agonist (partial)
6DS0	5HT2B	5-HT2B	5-Hydroxytryptamine	A	94	Human	100	X-ray	3.2	Intermediate	51	40					BRIL	-	LY266097	Antagonist
5TZY	FFAR1	FFA1	Free fatty acid	A	93	Human	100	X-ray	3.2	Intermediate	51	25					T4-Lysozyme	-	MK-8666	Agonist
5XSZ	Q08BG4	LPA6	Lysophospholipid (LPA)	A	90	Zebrafish	66	X-ray	3.2	Intermediate	51	70					T4-Lysozyme	-	-	-
5NDZ	PAR2	PAR2	Proteinase-activated	A	96	Human	100	X-ray	3.6	Intermediate	51	41					T4-Lysozyme	-	AZ3451	Antagonist
5NJ6	PAR2	PAR2	Proteinase-activated	A	96	Human	100	X-ray	4	Intermediate	51	42					BRIL	Fab3949	-	-
5ZKP	PTAFR	PAF	Platelet-activating factor	A	89	Human	100	X-ray	2.8	Other							Flavodoxin	-	Foropafant	Antagonist
6X19	GLP1R	GLP-1	Glucagon	B1	97	Human	100	cryo-EM	2.1	Active	100	82	Gs	αs		89	-	Nanobody-35	CHU-128	Agonist
6X18	GLP1R	GLP-1	Glucagon	B1	95	Human	100	cryo-EM	2.1	Active	100	79	Gs	αs		90	-	Nanobody-35	GLP-1	Agonist
6UVA	CALRL	calcitonin-like	Calcitonin	B1	91	Human	100	cryo-EM	2.3	Active	100	79	Gs	αs		48	-	Nanobody-35 RAMP3	Adrenomedullin-2	Agonist
6WZG	SCTR	secretin	Glucagon	B1	94	Human	100	cryo-EM	2.3	Active	100	79	Gs	αs		61	-	Nanobody-35	secretin	Agonist
6UUS	CALRL	calcitonin-like	Calcitonin	B1	91	Human	100	cryo-EM	2.4	Active	100	79	Gs	αs		48	-	Nanobody-35 RAMP3	adrenomedullin	Agonist
6X1A	GLP1R	GLP-1	Glucagon	B1	95	Human	100	cryo-EM	2.5	Active	100	81	Gs	αs		89	-	Nanobody-35	PF-06882961	Agonist
7CZ5	GHRHR	GHRH	Glucagon	B1	90	Human	100	cryo-EM	2.6	Active	100	79	Gs	αs		58	-	Nanobody-35	Somatoliberin	Agonist
6PB1	CRFR2	CRF2	Corticotropin-releasing factor	B1	91	Human	100	cryo-EM	2.8	Active	100	84	Gs	αs		58	-	Nanobody-35	Urocortin	Agonist
6P9X	CRFR1	CRF1	Corticotropin-releasing factor	B1	90	Human	100	cryo-EM	2.9	Active	100	81	Gs	αs		49	-	Nanobody-35	Corticoliberin	Agonist
7D3S	SCTR	secretin	Glucagon	B1	93	Human	100	cryo-EM	2.9	Active	100	81	Gs	αs		58	-	Nanobody-35	secretin	Agonist
6UUN	CALRL	calcitonin-like	Calcitonin	B1	88	Human	100	cryo-EM	3	Active	100	80	Gs	αs		48	-	Nanobody-35 RAMP2	adrenomedullin	Agonist
6PB0	CRFR1	CRF1	Corticotropin-releasing factor	B1	91	Human	100	cryo-EM	3	Active	100	83	Gs	αs	Gs-Gi1 chimera	58	-	Nanobody-35	Urocortin	Agonist
6ORV	GLP1R	GLP-1	Glucagon	B1	91	Human	100	cryo-EM	3	Active	100	84	Gs	αs		48	-	Nanobody-35	TT-OAD2	Agonist
6NBF	PTH1R	PTH1	Parathyroid hormone	B1	93	Human	100	cryo-EM	3	Active	100	87	Gs	αs		58	-	Nanobody-35	Long-acting parathyr..	Agonist
6P9Y	PACR	PAC1	VIP and PACAP	B1	88	Human	100	cryo-EM	3	Active	100	82	Gs	αs		49	-	Nanobody-35	PACAP	Agonist
6XOX	GLP1R	GLP-1	Glucagon	B1	91	Human	100	cryo-EM	3.1	Active	100	81	Gs	αs		54	-	scFv16 Nanobody-35	LY3502970	Agonist
6WPW	GLR	glucagon	Glucagon	B1	94	Human	100	cryo-EM	3.1	Active	100	82	Gs	αs		56	-	Nanobody-35	Glucagon derivative ..	Agonist
6VN7	VIPR1	VPAC1	VIP and PACAP	B1	93	Human	100	cryo-EM	3.2	Active	100	86	Gs	αs		61	-	Nanobody-35	PACAP	Agonist
6NIY	CALCR	CT	Calcitonin	B1	95	Human	100	cryo-EM	3.3	Active	100	89	Gs	αs		43	-	-	calcitonin	Agonist
6E3Y	CALRL	calcitonin-like	Calcitonin	B1	88	Human	100	cryo-EM	3.3	Active	100	82	Gs	αs		48	-	Nanobody-35 RAMP1	Calcitonin gene-rela..	Agonist
6VCB	GLP1R	GLP-1	Glucagon	B1	92	Human	100	cryo-EM	3.3	Active	100	83	Gs	αs		57	-	Nanobody-35	GLP-1	Agonist
6B3J	GLP1R	GLP-1	Glucagon	B1	92	Human	100	cryo-EM	3.3	Active	100	87	Gs	αs		49	-	-	Exendin-P5	Agonist
6WHC	GLR	glucagon	Glucagon	B1	88	Human	100	cryo-EM	3.4	Active	100	83	Gs	αs		56	-	Nanobody-35	Dual-agonist peptide..	Agonist
6NBH	PTH1R	PTH1	Parathyroid hormone	B1	95	Human	100	cryo-EM	3.5	Active	100	89	Gs	αs		57	-	Nanobody-35	Long-acting parathyr..	Agonist
6M1I	PACR	PAC1	VIP and PACAP	B1	83	Human	100	cryo-EM	3.5	Active	100	84	Gs	αs		56	-	Nanobody-35	PACAP	Agonist
6M1H	PACR	PAC1	VIP and PACAP	B1	87	Human	100	cryo-EM	3.6	Active	100	86	Gs	αs		54	-	Nanobody-35	Maxadilan	Agonist
6LMK	GLR	glucagon	Glucagon	B1	91	Human	100	cryo-EM	3.7	Active	100	84	Gs	αs		59	-	Nanobody-35	glucagon	Agonist
6LML	GLR	glucagon	Glucagon	B1	89	Human	100	cryo-EM	3.9	Active	100	81	Gi/o	αi1		63	-	scFv16	glucagon	Agonist
6LPB	PACR	PAC1	VIP and PACAP	B1	85	Human	100	cryo-EM	3.9	Active	100	90	Gs	αs		57	-	Nanobody-35	PACAP	Agonist
6NBI	PTH1R	PTH1	Parathyroid hormone	B1	99	Human	100	cryo-EM	4	Active	100	89	Gs	αs		56	-	Nanobody-35	Long-acting parathyr..	Agonist
5UZ7	CALCR	CT	Calcitonin	B1	92	Human	100	cryo-EM	4.1	Active	100		Gs	αs		47	-	-	-	-
5VAI	G1SGD4	GLP-1	Glucagon	B1	94	Rabbit	86	cryo-EM	4.1	Active	100	87	Gs	αs		59	-	-	GLP-1	Agonist
7C2E	GLP1R	GLP-1	Glucagon	B1	91	Human	100	cryo-EM	4.2	Active	100	85	Gs	αs		48	-	Nanobody-35	2-[[4-[6-[(4-cyano-2..	Agonist
6WI9	SCTR	secretin	Glucagon	B1	88	Human	100	cryo-EM	4.3	Active	100	81	Gs	αs		49	-	Nanobody-35	secretin	Agonist
5EE7	GLR	glucagon	Glucagon	B1	88	Human	100	X-ray	2.5	Inactive	0	1					T4-Lysozyme	-	Octaethylene glycol ..	Antagonist
6FJ3	PTH1R	PTH1	Parathyroid hormone	B1	89	Human	100	X-ray	2.5	Inactive	0	1					GlgA glycogen synthase	-	ePTH	Agonist (partial)
5VEW	GLP1R	GLP-1	Glucagon	B1	91	Human	100	X-ray	2.7	Inactive	0	3					T4-Lysozyme	-	PF-06372222	Antagonist
6KJV	GLP1R	GLP-1	Glucagon	B1	92	Human	100	X-ray	2.8	Inactive	0	3					T4-Lysozyme	-	PF-06372222	NAM
6KK1	GLP1R	GLP-1	Glucagon	B1	92	Human	100	X-ray	2.8	Inactive	0	3					T4-Lysozyme	-	PF-06372222	NAM
4K5Y	CRFR1	CRF1	Corticotropin-releasing factor	B1	84	Human	100	X-ray	3	Inactive	11	24					T4-Lysozyme	-	CP-376395	Antagonist
5YQZ	GLR	glucagon	Glucagon	B1	98	Human	100	X-ray	3	Inactive	3	3					T4-Lysozyme	-	NNC1702	Agonist (partial)
5VEX	GLP1R	GLP-1	Glucagon	B1	91	Human	100	X-ray	3	Inactive	0	0					T4-Lysozyme	-	NNC0640	Antagonist
5XEZ	GLR	glucagon	Glucagon	B1	95	Human	100	X-ray	3	Inactive	0	0					T4-Lysozyme	Antibody	NNC0640	Antagonist
6KK7	GLP1R	GLP-1	Glucagon	B1	92	Human	100	X-ray	3.1	Inactive	0	2					T4-Lysozyme	-	PF-06372222	NAM
4Z9G	CRFR1	CRF1	Corticotropin-releasing factor	B1	84	Human	100	X-ray	3.2	Inactive	11	27					T4-Lysozyme	-	CP-376395	Antagonist
6LN2	GLP1R	GLP-1	Glucagon	B1	92	Human	100	X-ray	3.2	Inactive	0	0					-	Fab7F38 light chain ..	PF-06372222	NAM
5XF1	GLR	glucagon	Glucagon	B1	93	Human	100	X-ray	3.2	Inactive	0	3					T4-Lysozyme	Antibody	NNC0640	Antagonist
4L6R	GLR	glucagon	Glucagon	B1	94	Human	100	X-ray	3.3	Inactive	7	2					BRIL	-	-	-
5NX2	GLP1R	GLP-1	Glucagon	B1	93	Human	100	X-ray	3.7	Intermediate	27	59					-	-	Truncated protein ag..	Agonist
7DD6	CASR	CaS	Calcium-sensing	C	89	Human	100	cryo-EM	3.2	Active	72	65					-	-	Tryptophan	PAM
7C7Q	GABR2	GABAB2	GABAB	C	91	Human	100	cryo-EM	3	Active	100	64					-	-	Baclofen	Agonist
6UO8	GABR2	GABAB2	GABAB	C	82	Human	100	cryo-EM	3.6	Active	99	62					-	-	N~4~,N~6~-dicyclopen..	PAM
6W2Y	GABR1	GABAB1	GABAB	C	92	Human	100	cryo-EM	3.2	Inactive	0	14					-	-	1-Stearoyl-2-oleoyl-..	NAM
6WIV	GABR2	GABAB2	GABAB	C	92	Human	100	cryo-EM	3.3	Inactive	0	30					-	-	(2R)-3-{[(S)-(2-amin..	NAM
6W2X	GABR2	GABAB2	GABAB	C	90	Human	100	cryo-EM	3.6	Inactive	1	34					-	-	1-Stearoyl-2-oleoyl-..	NAM
6UOA	GABR2	GABAB2	GABAB	C	82	Human	100	cryo-EM	6.3	Inactive	7	66					-	-	(R)-(3-aminopropyl)m..	Agonist
7C7S	GABR2	GABAB2	GABAB	C	91	Human	100	cryo-EM	2.9	Inactive	0	27					-	-	CGP54626	Antagonist
6UO9	GABR2	GABAB2	GABAB	C	84	Human	100	cryo-EM	4.8	Inactive	14	30					-	-	(R)-(3-aminopropyl)m..	Agonist
6VJM	GABR2	GABAB2	GABAB	C	84	Human	100	cryo-EM	4	Inactive	7	54					-	-	Apo (no ligand)	Apo (no ligand)
4OR2	GRM1	mGlu1	Metabotropic glutamate	C	94	Human	100	X-ray	2.8	Inactive	39	47					BRIL	-	FITM	NAM
5CGD	GRM5	mGlu5	Metabotropic glutamate	C	97	Human	100	X-ray	2.6	Inactive	38	47					T4-Lysozyme	-	Q27455393	NAM
5CGC	GRM5	mGlu5	Metabotropic glutamate	C	98	Human	100	X-ray	3.1	Inactive	38	46					T4-Lysozyme	-	Q27455391	NAM
6N52	GRM5	mGlu5	Metabotropic glutamate	C	87	Human	100	cryo-EM	4	Inactive	41	50					-	Nanobody 43	-	-
4OO9	GRM5	mGlu5	Metabotropic glutamate	C	97	Human	100	X-ray	2.6	Inactive	38	45					T4-Lysozyme	-	Mavoglurant	NAM
6FFI	GRM5	mGlu5	Metabotropic glutamate	C	99	Human	100	X-ray	2.2	Inactive	38	47					T4-Lysozyme	-	2-[2-(3-methoxypheny..	NAM
6FFH	GRM5	mGlu5	Metabotropic glutamate	C	98	Human	100	X-ray	2.6	Inactive	38	48					T4-Lysozyme	-	Fenobam	NAM
6N51	GRM5	mGlu5	Metabotropic glutamate	C	89	Human	100	cryo-EM	4	Intermediate	39	76					-	Nanobody 43	Quisqualic acid	Agonist
7M3F	CASR	CaS	Calcium-sensing	C	85	Human	100	cryo-EM	2.8	Active	72	66					-	-	Tryptophan	PAM
7M3E	CASR	CaS	Calcium-sensing	C	83	Human	100	cryo-EM	3.2	Active	72	65					-	-	Tryptophan	PAM
7DD5	CASR	CaS	Calcium-sensing	C	85	Human	100	cryo-EM	3.2	Active	72	62					-	-	NPS-2143	NAM
7M3J	CASR	CaS	Calcium-sensing	C	86	Human	100	cryo-EM	4.1	Active	72	74					-	-	NPS-2143	NAM
7M3G	CASR	CaS	Calcium-sensing	C	84	Human	100	cryo-EM	2.5	Active	72	65					-	-	Tryptophan	PAM
7DD7	CASR	CaS	Calcium-sensing	C	85	Human	100	cryo-EM	3.2	Active	72	60					-	-	Evocalcet	PAM
7EB2	GABR2	GABAB2	GABAB	C	91	Human	100	cryo-EM	3.5	Active	100	64	Gi/o	αi1		99	-	scFv16	Baclofen	Agonist
7E9H	GRM4	mGlu4	Metabotropic glutamate	C	93	Human	100	cryo-EM	4	Active	100	70	Gi/o	αi3		63	-	scFv16	Phosphoserine	Agonist
7DTU	CASR	CaS	Calcium-sensing	C	78	Human	100	cryo-EM	4.4	Inactive	33	57					-	-	Tryptophan	PAM
7DTV	CASR	CaS	Calcium-sensing	C	77	Human	100	cryo-EM	3.5	Inactive	33	62					-	-	Tryptophan	PAM
7DTW	CASR	CaS	Calcium-sensing	C	78	Human	100	cryo-EM	4.5	Inactive	33	69					-	-	Apo (no ligand)	Apo (no ligand)
7DTT	CASR	CaS	Calcium-sensing	C	78	Human	100	cryo-EM	3.8	Inactive	33	58					-	-	Calcium ion	Agonist
7CUM	GABR2	GABAB2	GABAB	C	84	Human	100	cryo-EM	3.5	Inactive	1	32					-	-	CGP54626	Antagonist
7CA3	GABR2	GABAB2	GABAB	C	83	Human	100	cryo-EM	4.5	Inactive	38	53					-	-	BHFF	PAM
7EPD	GRM2	mGlu2	Metabotropic glutamate	C	90	Human	100	cryo-EM	3.9	Inactive	45	54					-	-	Apo (no ligand)	Apo (no ligand)
7E9G	GRM2	mGlu2	Metabotropic glutamate	C	90	Human	100	cryo-EM	3.5	Active	100	67	Gi/o	αi1		63	-	scFv16	1-butyl-3-chloranyl-..	PAM
7EPB	GRM2	mGlu2	Metabotropic glutamate	C	84	Human	100	cryo-EM	3.1	Inactive	45	90					-	Anti-RON nanobody	Eglumetad	Agonist
7EPA	GRM2	mGlu2	Metabotropic glutamate	C	88	Human	100	cryo-EM	3.6	Inactive	45	54					-	-	Apo (no ligand)	Apo (no ligand)
7EPC	GRM7	mGlu7	Metabotropic glutamate	C	86	Human	100	cryo-EM	4	Inactive	39	100					-	-	Apo (no ligand)	Apo (no ligand)
7CA5	GABR2	GABAB2	GABAB	C	84	Human	100	cryo-EM	7.6	Intermediate	26	0					-	-	Apo (no ligand)	Apo (no ligand)
6O3C	SMO	SMO	Frizzled	F	98	Mouse	100	X-ray	2.8	Active	91	83					-	Nanobody Smo8	SAG21k	Agonist
6XBK	SMO	SMO	Frizzled	F	88	Human	100	cryo-EM	3.2	Active	100	97	Gi/o	αi1		61	-	scFv16	Cholesterol	Agonist
6XBM	SMO	SMO	Frizzled	F	91	Human	100	cryo-EM	3.2	Active	100	98	Gi/o	αi1		61	-	scFv16	24,25-Epoxy-choleste..	PAM
6D32	Q98SW5	SMO	Frizzled	F	92	African clawed frog	83	X-ray	3.8	Active	63	99					BRIL	-	Cyclopamine	Agonist (partial)
6OT0	SMO	SMO	Frizzled	F	88	Human	100	cryo-EM	3.9	Active	100	92	Gi/o	αi1		100	-	Fab light chain Fab..	24,25-Epoxy-choleste..	Agonist
6XBJ	SMO	SMO	Frizzled	F	86	Human	100	cryo-EM	3.9	Active	100	95	Gi/o	αi1		61	-	scFv16	Cholesterol	Agonist
6XBL	SMO	SMO	Frizzled	F	88	Human	100	cryo-EM	3.9	Active	100	100	Gi/o	αi1		61	-	scFv16	Cholesterol	Agonist
6D35	Q98SW5	SMO	Frizzled	F	92	African clawed frog	83	X-ray	3.9	Active	63	99					BRIL	-	Cholesterol	Agonist
7EVW	FZD7	FZD7	Frizzled	F		Human	100	cryo-EM	3.2	Active			Gs	Gs			-	Nanobody-35	Apo (no ligand)	Apo (no ligand)
6BD4	FZD4	FZD4	Frizzled	F	99	Human	100	X-ray	2.4	Inactive	20	0					Rubredoxin	-	-	-
4JKV	SMO	SMO	Frizzled	F	95	Human	100	X-ray	2.4	Inactive	0	20					BRIL	-	Taladegib	Antagonist
4QIN	SMO	SMO	Frizzled	F	94	Human	100	X-ray	2.6	Inactive	15						BRIL	-	SAG1.5	Agonist
4QIM	SMO	SMO	Frizzled	F	95	Human	100	X-ray	2.6	Inactive	10						BRIL	-	AntaXV	Antagonist
4N4W	SMO	SMO	Frizzled	F	95	Human	100	X-ray	2.8	Inactive	0	9					BRIL	-	Sant-1	Antagonist
5V56	SMO	SMO	Frizzled	F	92	Human	100	X-ray	2.9	Inactive	1	17					Flavodoxin	-	N-methyl-N-[1-[4-(2-..	Antagonist
5V57	SMO	SMO	Frizzled	F	93	Human	100	X-ray	3	Inactive	1						Flavodoxin	-	N-methyl-N-[1-[4-(2-..	Antagonist
4O9R	SMO	SMO	Frizzled	F	91	Human	100	X-ray	3.2	Inactive	15						BRIL	-	Cyclopamine	Antagonist
5L7D	SMO	SMO	Frizzled	F	91	Human	100	X-ray	3.2	Inactive	5						BRIL	-	-	-
5L7I	SMO	SMO	Frizzled	F	92	Human	100	X-ray	3.3	Inactive	5						BRIL	-	Vismodegib	Antagonist
6WW2	FZD5	FZD5	Frizzled	F	93	Human	100	cryo-EM	3.7	Inactive	20						BRIL	anti-BRIL Fab Heavy..	Apo (no ligand)	Apo (no ligand)
YZ02	GABR1	GABAB1	GABAB	C	95	Human	100	Unknown	2.9	Inactive	0	24					-	-	CGP54626	Inverse agonist
YZ01	GABR1	GABAB1	GABAB	C	94	Human	100	Unknown	0	Inactive	0	15					-	-	Baclofen	Agonist

## Sheet: Sheet1
6W2Y	0
YZ02	0
YZ01	0
7C7S	0
6WIV	0
YZ04	0
7CUM	0
6VJM	5
6UO9	11
6W2X	0
6UOA	5
7CA3	87
YZ03	100
6UO8	100
7C7Q	100
7CA5	57
4OR2	14
5CGC	14
6FFH	13
6FFI	13
6N52	16
5CGD	14
4OO9	14
6N51	60
